# Supplementary material for: High-throughput 3D engineered paediatric tumour models for precision medicine
Source: Mol Syst Biol. 2025 Oct 1;21(12):1748–77. doi: 10.1038/s44320-025-00152-y (PMC12673126; doi:10.1038/s44320-025-00152-y)
Supplement: Supplementary file 11 — Source data Fig. 2 [file 44320_2025_152_MOESM11_ESM.zip]

Archive with 15 entries (11 files):
- Figure 2/
- Figure 2/2A/
- Figure 2/2A/Figure 2A - zccs154.xlsx
- Figure 2/2A/Figure 2A - zccs373.xlsx
- Figure 2/2B/
- Figure 2/2B/Figure 2B - zccs207.xlsx
- Figure 2/2B/Figure 2B - zccs227.xlsx
- Figure 2/2B/Figure 2B - zccs59.xlsx
- Figure 2/2C/
- Figure 2/2C/Figure 2C - zccs225.xlsx
- Figure 2/2C/Figure 2C - zccs265.xlsx
- Figure 2/2C/Figure 2C - zccs43.xlsx
- Figure 2/2C/~$Figure 2C - zccs225.xlsx
- Figure 2/2C/~$Figure 2C - zccs265 - Copy.xlsx
- Figure 2/README.txt
