# Supplementary material for: High-throughput 3D engineered paediatric tumour models for precision medicine
Source: Mol Syst Biol. 2025 Oct 1;21(12):1748–77. doi: 10.1038/s44320-025-00152-y (PMC12673126; doi:10.1038/s44320-025-00152-y)
Supplement: Supplementary file 11 — Source data Fig. 2 [file 44320_2025_152_MOESM11_ESM.zip › Figure 2/2A/Figure 2A - zccs154.xlsx]

## Sheet: zccs154 - 1.1kPa+FN+CN+LN
zccs154 #1
	Blank (D1)	Blank (D3)	Blank (D7)	Day 1		Day 3		Day 7		Day14
1.1kPa+FN+CN+LN	-0.022	-0.024	-0.02	-0.02	-0.007	-0.017	-0.01	0.101	0.105	0.341
	-0.023	-0.024	-0.015	-0.019	-0.007	-0.011	-0.009	0.098	0.075	0.289
	-0.019	-0.018	-0.01	-0.001	0.005	-0.012	-0.007	0.105	0.142	0.303
zccs154 #2
	Blank (D1)	Blank (D3)	Blank (D7)	Day 1	Day 3		Day 7		Day14
1.1kPa+FN+CN+LN	-0.025	-0.046	-0.043	-0.026	-0.028	-0.02	0.031	0.034	0.286	0.299
	-0.023	-0.048	-0.039	-0.026	-0.032	-0.03	0.017	0.017	0.224	0.195
	-0.027	-0.042	-0.036	-0.022	-0.03	-0.026	0.004	0.013	0.142	0.198
zccs154 #3
	Blank (D1)	Blank (D3)	Blank (D7)	Day 1	Day 3		Day 7		Day14
1.1kPa+FN+CN+LN	-0.034	-0.046	-0.024	-0.032	-0.027	-0.024	0.067	0.078	0.393	0.37
	-0.031	-0.044	-0.021	-0.03	-0.024	-0.025	0.117	0.098	0.378	0.291
	-0.034	-0.039	-0.017	-0.028	-0.021	-0.02	0.092	0.095	0.451	0.377

## Sheet: zccs154 - 3kPa+FN+CN+LN
zccs154 #1
	Blank (D1)	Blank (D3)	Blank (D7)	Day 1		Day 3		Day 7		Day14
3kPa+FN+CN+LN	-0.03	-0.032	-0.022	-0.016	-0.013	-0.01	-0.01	0.105	0.108	0.328
	-0.032	-0.032	-0.02	-0.017	-0.012	-0.011	-0.006	0.086	0.098	0.316
	-0.026	-0.029	-0.009	-0.014	0.005	0.002	0.003	0.077	0.138	0.354
zccs154 #2
	Blank (D1)	Blank (D3)	Blank (D7)	Day 1	Day 3		Day 7		Day14
3kPa+FN+CN+LN	-0.039	-0.055	-0.04	-0.045	-0.047	-0.045	-0.02	-0.026	0.249	0.051
	-0.037	-0.057	-0.039	-0.045	-0.048	-0.045	-0.025	-0.02	0.036	0.012
	-0.027	-0.051	-0.035	-0.039	-0.048	-0.05	-0.026	-0.017	0.033	0.022
zccs154 #3
	Blank (D1)	Blank (D3)	Blank (D7)	Day 1	Day 3		Day 7		Day14
3kPa+FN+CN+LN	-0.041	-0.049	-0.028	-0.023	-0.034	-0.032	0.018	0.024	0.239	0.17
	-0.037	-0.048	-0.026	-0.003	-0.033	-0.032	-0.003	-0.003	0.052	0.445
	-0.041	-0.047	-0.019	-0.028	-0.03	-0.025	0.003	0.008	0.164	0.241
