# Supplementary material for: High-throughput 3D engineered paediatric tumour models for precision medicine
Source: Mol Syst Biol. 2025 Oct 1;21(12):1748–77. doi: 10.1038/s44320-025-00152-y (PMC12673126; doi:10.1038/s44320-025-00152-y)
Supplement: Supplementary file 11 — Source data Fig. 2 [file 44320_2025_152_MOESM11_ESM.zip › Figure 2/2A/Figure 2A - zccs373.xlsx]

## Sheet: zccs373 - 1.1kPa+FN+CN+LN
zccs373 #1
	Blank (D1)	Blank (D3)	Blank (D7)	Day 1	Day 3		Day 7		Day 14
1.1kPa+FN+CN+LN	0	-0.009	0.005	0.011	0.041	0.044	0.15	0.175	0.407	0.428
	-0.004	-0.01	0.001	0.004	0.036	0.041	0.135	0.161	0.41	0.413
	-0.001	-0.012	0.001	0.007	0.036	0.039	0.168	0.142	0.424	0.428
	-0.005	-0.008	0.011	0.002	0.033	0.039	0.156	0.144	0.409	0.424
zccs373 #2
	Blank (D1)	Blank (D3)	Blank (D7)	Day 1	Day 3		Day 7		Day 14
1.1kPa+FN+CN+LN	-0.017	-0.019	0.008	0.005	0.049	0.055	0.187	0.2	0.39	0.398
	-0.009	-0.017	0.016	0.004	0.045	0.054	0.18	0.184	0.414	0.406
	-0.016	-0.013	0.023	0.003	0.045	0.053	0.178	0.16	0.411	0.41
zccs373 #3
	Blank (D1)	Blank (D3)	Blank (D7)	Day 1	Day 3		Day 7		Day 14
1.1kPa+FN+CN+LN	0.019	-0.053	0.004	0.015	0.037	0.051	0.19	0.179	0.54	0.453
	0.032	-0.033	0.027	0.01	0.039	0.033	0.207	0.192	0.557	0.454
	0.019	-0.005	0.037	-0.054	0.042	0.04	0.205	0.197	0.525	0.515

## Sheet: zccs373 - 3kPa+FN+CN+LN
zccs373 #1
	Blank (D1)	Blank (D3)	Blank (D7)	Day 1	Day 3		Day 7		Day 14
3kPa+FN+CN+LN	0.008	0.001	0.001	0.018	0.021	0.036	0.132	0.153	0.426	0.416
	0.004	-0.01	0.005	0.016	0.021	0.029	0.123	0.158	0.413	0.418
	0.004	-0.008	0.006	0.018	0.019	0.03	0.115	0.126	0.399	0.439
	0.01	-0.001	0.011	0.014	0.028	0.034	0.121	0.152	0.381	0.418
zccs373 #2
	Blank (D1)	Blank (D3)	Blank (D7)	Day 1	Day 3		Day 7		Day 14
3kPa+FN+CN+LN	-0.009	-0.012	-0.003	0.01	0.042	0.062	0.182	0.193	0.391	0.396
	-0.011	-0.008	0.004	0.005	0.044	0.053	0.191	0.2	0.413	0.4
	-0.013	-0.009	0.012	0.007	0.046	0.056	0.175	0.181	0.387	0.384
zccs373 #3
	Blank (D1)	Blank (D3)	Blank (D7)	Day 1	Day 3		Day 7		Day 14
3kPa+FN+CN+LN	-0.005	-0.003	0.011	0.014	0.006	0.005	0.05	0.067	0.473	0.356
	0.016	-0.01	-0.053	0.031	-0.017	0.019	0.079	0.078	0.356	0.357
	0.021	-0.002	0.016	0.024	-0.037	-0.001		0.078	0.445	0.48
