# Supplementary material for: High-throughput 3D engineered paediatric tumour models for precision medicine
Source: Mol Syst Biol. 2025 Oct 1;21(12):1748–77. doi: 10.1038/s44320-025-00152-y (PMC12673126; doi:10.1038/s44320-025-00152-y)
Supplement: Supplementary file 11 — Source data Fig. 2 [file 44320_2025_152_MOESM11_ESM.zip › Figure 2/2B/Figure 2B - zccs207.xlsx]

## Sheet: zccs207 - 1.1kPa+FN+CN+LN
zccs207 #1
	Blank (D1)	Blank (D3)	Blank (D7)	Day 1		Day 3		Day 7		Day 14
1.1kPa+FN+CN+LN	-0.046	-0.103	-0.021	-0.032	-0.03	0	0.018	0.147	0.144	0.79
	-0.044	-0.1	-0.018	-0.03	-0.026	0.007	0.003	0.144	0.144	0.742
	-0.029	-0.086	-0.004	-0.016	-0.014	0.017	0.026	0.159	0.156	0.786
zccs207 #2
	Blank (D1)	Blank (D3)	Blank (D7)	Day 1		Day 3		Day 7		Day 14
1.1kPa+FN+CN+LN	-0.061	-0.126	-0.092	-0.014	0.006	0.044	0.065	0.311	0.317	0.946
	-0.071	-0.115	-0.049	-0.011	-0.002	0.036	0.057	0.323	0.333	0.972
	-0.05	-0.097	-0.052	-0.005	-0.002	0.041	0.058	0.306	0.336	0.98
zccs207 #3
	Blank (D1)	Blank (D3)	Blank (D7)	Day 1		Day 3		Day 7		Day 14
1.1kPa+FN+CN+LN	-0.054	-0.112	-0.039	0.004	0.008	0.08	0.093	0.4	0.406	0.64	0.625
	-0.05	-0.063	-0.038	0.004	0.01	0.084	0.095	0.41	0.419	0.624	0.631
	-0.044	-0.055	-0.034	0.009	0.013	0.091	0.097	0.419	0.438	0.649	0.641

## Sheet: zccs207- 3kPa+FN+CN+LN
zccs207 #1
	Blank (D1)	Blank (D3)	Blank (D7)	Day 1		Day 3		Day 7		Day 14
3kPa+FN+CN+LN	-0.054	-0.099	-0.02	-0.025	-0.008	0.044	0.062	0.221	0.223	0.782
	-0.055	-0.094	-0.018	-0.02	-0.012	0.04	0.037	0.208	0.196	0.722
	-0.043	-0.087	0.002	-0.011	-0.001	0.049	0.058	0.21	0.211	0.757
zccs207 #2
	Blank (D1)	Blank (D3)	Blank (D7)	Day 1		Day 3		Day 7		Day 14
3kPa+FN+CN+LN	-0.057	-0.104	-0.092	0	-0.02	0.067	0.075	0.305	0.342	1.012
	-0.048	-0.125	-0.104	-0.017	-0.006	0.068	0.078	0.318	0.312	0.909
	-0.062	-0.089	-0.073	-0.007	0.007	0.069	0.073	0.33	0.328	0.908
zccs207 #3
	Blank (D1)	Blank (D3)	Blank (D7)	Day 1		Day 3		Day 7		Day 14
3kPa+FN+CN+LN	-0.033	-0.047	-0.036	-0.04	-0.029	-0.004	0.003	0.204	0.214	0.621	0.621
	-0.029	-0.051	-0.03	-0.031	-0.024	-0.008	0.004	0.207	0.192	0.647	0.637
	-0.004	-0.048	-0.023	-0.022	-0.012	0.008	0.014	0.237	0.23	0.649	0.637
