# Supplementary material for: High-throughput 3D engineered paediatric tumour models for precision medicine
Source: Mol Syst Biol. 2025 Oct 1;21(12):1748–77. doi: 10.1038/s44320-025-00152-y (PMC12673126; doi:10.1038/s44320-025-00152-y)
Supplement: Supplementary file 11 — Source data Fig. 2 [file 44320_2025_152_MOESM11_ESM.zip › Figure 2/2B/Figure 2B - zccs227.xlsx]

## Sheet: zccs227- 1.1kPa+FN+CN+LN
zccs227 #1
	Blank (D1)	Blank (D3)	Blank (D7)	Day 1	Day3	Day 7		Day 14
1.1kPa+FN+CN+LN	-0.052	-0.077	-0.059	0.002	0.035	0.231	0.306	0.626	0.639
	-0.06	-0.077	-0.059	0.007	0.051	0.271	0.314	0.658	0.655
	-0.049	-0.066	-0.052	0.014	0.064	0.289	0.33	0.719	0.674
zccs227 #2
	Blank (D1)	Blank (D3)	Blank (D7)	Day 1	Day 3		Day 7		Day 14
1.1kPa+FN+CN+LN	-0.072	-0.073	-0.056	0.035	0.138	0.173	0.496	0.518	0.616	0.624
	-0.065	-0.077	-0.054	0.042	0.147	0.184	0.513	0.531	0.631	0.64
	-0.067	-0.074	-0.04	0.053	0.177	0.201	0.574	0.594	0.643	0.667

## Sheet: zccs227 - 3kPa+FN+CN+LN
zccs227 #1
	Blank (D1)	Blank (D3)	Blank (D7)	Day 1	Day 3	Day 7		Day 14
3kPa+FN+CN+LN	-0.077	-0.072	-0.069	-0.051	-0.025	0.04	0.08	0.483	0.478
	-0.084	-0.087	-0.074	-0.063	-0.06	0.11	0.139	0.387	0.423
zccs227 #2
	Blank (D1)	Blank (D3)	Blank (D7)	Day 1	Day 3		Day 7		Day 14
3kPa+FN+CN+LN	-0.067	-0.076	-0.048	0.026	0.119	0.155	0.482	0.507	0.614	0.624
	-0.065	-0.072	-0.049	0.033	0.132	0.169	0.483	0.507	0.62	0.613
	-0.073	-0.07	-0.033	0.04	0.152	0.184	0.537	0.556	0.623	0.617
