# Supplementary material for: High-throughput 3D engineered paediatric tumour models for precision medicine
Source: Mol Syst Biol. 2025 Oct 1;21(12):1748–77. doi: 10.1038/s44320-025-00152-y (PMC12673126; doi:10.1038/s44320-025-00152-y)
Supplement: Supplementary file 11 — Source data Fig. 2 [file 44320_2025_152_MOESM11_ESM.zip › Figure 2/2B/Figure 2B - zccs59.xlsx]

## Sheet: zccs59 - 1.1kPa+FN+CN+LN
zccs59 #1
	Blank (D1)	Blank (D3)	Blank (D7)	Day 1	Day 3		Day 7		Day 14
1.1kPa+FN+CN+LN	-0.077	-0.076	-0.055	-0.037	0.007	0.061	0.071	0.108	0.29	0.364
	-0.077	-0.07	-0.059	-0.018	0.045	0.088	0.094	0.13	0.21	0.492
	-0.069	-0.052	-0.044	-0.018	0.051	0.089	0.096	0.125	0.223	0.316
zccs59 #2
	Blank (D1)	Blank (D3)	Blank (D7)	Day 1	Day 3		Day 7		Day 14
1.1kPa+FN+CN+LN	-0.093	-0.093	-0.072	-0.049	-0.004	0.046	0.126	0.196	0.444	0.671
	-0.083	-0.094	-0.067	-0.056	-0.006	0.039	0.124	0.213	0.697	0.714
	-0.054	-0.079	-0.051	-0.055	0.018	0.046	0.28	0.186	0.58	0.649
zccs59 #3
	Blank (D1)	Blank (D3)	Blank (D7)	Day 1	Day 3		Day 7		Day 14
1.1kPa+FN+CN+LN	-0.084	-0.091	-0.064	-0.011	0.027	0.101	0.273	0.266	0.513	0.504
	-0.084	-0.071	-0.053	-0.012	0.043	0.1	0.204	0.323	0.687	0.67
	-0.08	-0.075	-0.043	0.002	0.095	0.141	0.321	0.327	0.659	0.748

## Sheet: zccs59 - 3kPa+FN+CN+LN
zccs59 #1
	Blank (D1)	Blank (D3)	Blank (D7)	Day 1	Day 3		Day 7		Day 14
3kPa+FN+CN+LN	-0.069	-0.08	-0.059	-0.034	0.002	0.046	0.054	0.081	0.281	0.147
	-0.076	-0.065	-0.061	-0.033	0.013	0.054	0.055	0.12	0.332	0.362
	-0.071	-0.052	-0.05	-0.018	0.052	0.088	0.087	0.112	0.345	0.335
zccs59 #2
	Blank (D1)	Blank (D3)	Blank (D7)	Day 1	Day 3		Day 7		Day 14
3kPa+FN+CN+LN	-0.082	-0.091	-0.074	-0.04	-0.015	0.032	0.136	0.224	0.603	0.713
	-0.081	-0.088	-0.064	-0.04	-0.002	0.031	0.18	0.248	0.615	0.469
	-0.076	-0.078	-0.04	-0.03	0.02	0.063	0.181	0.174	0.711	0.682
zccs59 #3
	Blank (D1)	Blank (D3)	Blank (D7)	Day 1	Day 3		Day 7		Day 14
3kPa+FN+CN+LN	-0.084	-0.088	-0.065	-0.037	0.012	0.082	0.183	0.247	0.669	0.547
	-0.082	-0.083	-0.056	-0.037	0.022	0.089	0.218	0.281	0.706	0.568
	-0.073	-0.07	-0.045	-0.022	0.079	0.125	0.249	0.304	0.581	0.55
