# Supplementary material for: High-throughput 3D engineered paediatric tumour models for precision medicine
Source: Mol Syst Biol. 2025 Oct 1;21(12):1748–77. doi: 10.1038/s44320-025-00152-y (PMC12673126; doi:10.1038/s44320-025-00152-y)
Supplement: Supplementary file 11 — Source data Fig. 2 [file 44320_2025_152_MOESM11_ESM.zip › Figure 2/2C/Figure 2C - zccs225.xlsx]

## Sheet: zccs225 - 1.1kPa+FN+CN+LN
zccs225 #1
	Blank (D1)	Blank (D3)	Blank (D7)	Day 1		Day3		Day 7		Day 14
1.1kPa+FN+CN+LN	-0.07	-0.059	-0.054	0.013	0.03	0.02	0.028	0.09	0.091	0.231
	-0.06	-0.063	-0.047	0.01	0.024	0.018	0.025	0.106	0.092	0.241
	-0.056	-0.058	-0.043	0.013	0.017	0.025	0.025	0.082	0.1	0.322
221117 - Day 1 zccs225 #2 Plate 1
	Blank (D1)	Blank (D3)	Blank (D7)	Day 1	Day 3		Day 7		Day 14
1.1kPa+FN+CN+LN	-0.079	-0.083	-0.067	-0.036	-0.041	-0.027	0.041	0.042	0.581	0.692
	-0.074	-0.079	-0.066	-0.044	-0.041	-0.03	0.049	0.069	0.69	0.376
	-0.023	-0.062	-0.046	-0.04	-0.032	-0.025	0.058	0.045	0.518	0.369
zccs225 #3
	Blank (D1)	Blank (D3)	Blank (D7)	Day 1	Day 3		Day 7		Day 14
1.1kPa+FN+CN+LN	-0.079	-0.074	-0.07	0.013	0.075	0.096	0.258	0.273	0.674	0.707
	-0.077	-0.07	-0.073	0.002	0.054	0.069	0.231	0.249	0.668	0.716
	-0.068	-0.057	-0.041	0.002	0.051	0.066	0.222	0.244	0.594	0.705

## Sheet: zccs225 - 3kPa+FN+CN+LN
zccs225 #1
	Blank (D1)	Blank (D3)	Blank (D7)	Day 1		Day 3		Day 7		Day 14
3kPa+FN+CN+LN	-0.056	-0.064	-0.055	0.045	0.051	0.056	0.068	0.162	0.154	0.307
	-0.055	-0.062	-0.053	0.033	0.037	0.042	0.049	0.128	0.121	0.281
	-0.056	-0.053	-0.044	0.021	0.031	0.035	0.042	0.115	0.113	0.376
zccs225 #2
	Blank (D1)	Blank (D3)	Blank (D7)	Day 1	Day 3		Day 7		Day 14
3kPa+FN+CN+LN	-0.079	-0.074	-0.065	-0.06	-0.07	-0.056	-0.015	-0.023	0.165	0.347
	-0.079	-0.077	-0.06	-0.065	-0.069	-0.065	-0.025	-0.021	0.263	0.235
	-0.071	-0.064	-0.04	-0.062	-0.064	-0.058	-0.011	-0.003	0.154	0.165
zccs225 #3
	Blank (D1)	Blank (D3)	Blank (D7)	Day 1	Day 3		Day 7		Day 14
3kPa+FN+CN+LN	-0.086	-0.081	-0.072	-0.002	0.038	0.054	0.186	0.22	0.618	0.64
	-0.08	-0.069	-0.066	-0.012	0.03	0.054	0.173	0.195	0.674	0.632
	-0.068	-0.061	-0.038	-0.012	0.03	0.046	0.166	0.194	0.514	0.475
