# Supplementary material for: High-throughput 3D engineered paediatric tumour models for precision medicine
Source: Mol Syst Biol. 2025 Oct 1;21(12):1748–77. doi: 10.1038/s44320-025-00152-y (PMC12673126; doi:10.1038/s44320-025-00152-y)
Supplement: Supplementary file 11 — Source data Fig. 2 [file 44320_2025_152_MOESM11_ESM.zip › Figure 2/2C/Figure 2C - zccs265.xlsx]

## Sheet: zccs265 - 1.1kPa+FN+CN+LN
zccs265 #1
	Blank (D1)	Blank (D3)	Blank (D7)	Day 1	Day 3		Day 7		Day 14
1.1kPa+FN+CN+LN	0.004	-0.043	-0.012	0.034	0.014	0.026	0.1	0.117	0.408	0.299
	0.012	-0.02	0.006	0.061	0.059	0.071	0.149	0.165	0.695	0.365
zccs265 #2
	Blank (D1)	Blank (D3)	Blank (D7)	Day 1	Day 3		Day 7		Day 14
1.1kPa+FN+CN+LN	-0.041	-0.035	-0.014	0.053	0.055	0.075	0.202	0.253	0.626	0.616
	-0.036	-0.041	-0.014	0.053	0.043	0.07	0.226	0.199	0.838	0.808
	-0.036	-0.032	-0.015	0.056	0.052	0.062	0.18	0.209	0.71	0.772
zccs265 #3
	Blank (D1)	Blank (D3)	Blank (D7)	Day 1	Day 3		Day 7		Day 14
1.1kPa+FN+CN+LN	-0.033	-0.032	-0.019	0.075	0.078	0.09	0.202	0.206	0.591	0.332
	-0.036	-0.04	-0.007	0.06	0.063	0.076	0.162	0.205	0.314	0.3
	-0.023	-0.025	0.005	0.052	0.051	0.061	0.129	0.175	0.27	0.258

## Sheet: zccs265 - 3kPa+FN+CN+LN
zccs265 #1
	Blank (D1)	Blank (D3)	Blank (D7)	Day 1	Day3		Day 7		Day 14
3kPa+FN+CN+LN	-0.004	-0.04	-0.003	0.114	0.082	0.104	0.237	0.236	0.482	0.519
	-0.005	-0.042	-0.004	0.124	0.097	0.117	0.241	0.261	0.579	0.55
	0.001	-0.03	0.017	0.141	0.132	0.148	0.266	0.287	0.746	0.716
zccs265 #2
	Blank (D1)	Blank (D3)	Blank (D7)	Day 1	Day 3		Day 7		Day 14
3kPa+FN+CN+LN	-0.04	-0.032	-0.02	0.061	0.049	0.094	0.178	0.204	0.651	0.767
	-0.038	-0.039	-0.015	0.066	0.051	0.069	0.162	0.167	0.654	0.573
	-0.035	-0.033	-0.004	0.084	0.073	0.085	0.217	0.209	0.92	0.924
zccs265 #3
	Blank (D1)	Blank (D3)	Blank (D7)	Day 1	Day 3		Day 7		Day 14
3kPa+FN+CN+LN	-0.021	-0.036	-0.005	0.048	0.035	0.079	0.19	0.228	0.512	0.448
	-0.017	-0.031	0.026	0.058	0.038	0.074	0.207	0.238	0.437	0.483
	-0.017	-0.017	0.043	0.06	0.054	0.084	0.232	0.237	0.466	0.493
