# Supplementary material for: High-throughput 3D engineered paediatric tumour models for precision medicine
Source: Mol Syst Biol. 2025 Oct 1;21(12):1748–77. doi: 10.1038/s44320-025-00152-y (PMC12673126; doi:10.1038/s44320-025-00152-y)
Supplement: Supplementary file 11 — Source data Fig. 2 [file 44320_2025_152_MOESM11_ESM.zip › Figure 2/README.txt]

Absorbance values shown (570/595nm). Wells were read at different time points and are indicated with Day 1/Day 3 etc or D1/D3 etc. Numbering of zccs sample indicates biological replicates (individual PDX tumours). Hydrogel conditions are indicated on separate tabs. 
