# Supplementary material for: High-throughput 3D engineered paediatric tumour models for precision medicine
Source: Mol Syst Biol. 2025 Oct 1;21(12):1748–77. doi: 10.1038/s44320-025-00152-y (PMC12673126; doi:10.1038/s44320-025-00152-y)
Supplement: Supplementary file 12 — Source data Fig. 3 [file 44320_2025_152_MOESM12_ESM.zip]

Archive with 4 entries (2 files):
- Figure 3/
- Figure 3/3C/
- Figure 3/3C/Thumbs.db
- Figure 3/3C/zccs227 PCR gel - Annotated.tif
