# Supplementary material for: High-throughput 3D engineered paediatric tumour models for precision medicine
Source: Mol Syst Biol. 2025 Oct 1;21(12):1748–77. doi: 10.1038/s44320-025-00152-y (PMC12673126; doi:10.1038/s44320-025-00152-y)
Supplement: Supplementary file 13 — Source data Fig. 4 [file 44320_2025_152_MOESM13_ESM.zip]

Archive with 34 entries (30 files):
- Figure 4/
- Figure 4/4A/
- Figure 4/4A/Thumbs.db
- Figure 4/4A/zccs373 Patient HE x40.tif
- Figure 4/4A/zccs373 Patient Ki67 x40.tif
- Figure 4/4A/zccs373 Patient PHOX2B x40.tif
- Figure 4/4A/zccs373 PDX HE x40.tif
- Figure 4/4A/zccs373 PDX Ki67 x40.tif
- Figure 4/4A/zccs373 PDX PHOX2B x40.tif
- Figure 4/4A/zccs373 Tumouroid HE x40.tif
- Figure 4/4A/zccs373 Tumouroid Ki67 x40.tif
- Figure 4/4A/zccs373 Tumouroid PHOX2B x40.tif
- Figure 4/4B/
- Figure 4/4B/Thumbs.db
- Figure 4/4B/zccs207 Tumouroid CD99 x40.tif
- Figure 4/4B/zccs207 Patient Ki67 x40.tif
- Figure 4/4B/zccs207 Patient CD99 x40.tif
- Figure 4/4B/zccs207 Patient HE x40.tif
- Figure 4/4B/zccs207 PDX Ki67 x40.tif
- Figure 4/4B/zccs207 PDX CD99 x40.tif
- Figure 4/4B/zccs207 PDX HE x40.tif
- Figure 4/4B/zccs207 Tumouroid Ki67 x40.tif
- Figure 4/4B/zccs207 Tumouroid HE x40.tif
- Figure 4/4C/
- Figure 4/4C/Thumbs.db
- Figure 4/4C/zccs225 Patient HE x40.tif
- Figure 4/4C/zccs225 Patient Ki67 x40.tif
- Figure 4/4C/zccs225 Patient SATB2 x40.tif
- Figure 4/4C/zccs225 PDX HE x40.tif
- Figure 4/4C/zccs225 PDX Ki67 x40.tif
- Figure 4/4C/zccs225 PDX SATB2 x40.tif
- Figure 4/4C/zccs225 Tumouroid HE x40.tif
- Figure 4/4C/zccs225 Tumouroid Ki67 x40.tif
- Figure 4/4C/zccs225 Tumouroid SATB2 x40.tif
