# Supplementary material for: High-throughput 3D engineered paediatric tumour models for precision medicine
Source: Mol Syst Biol. 2025 Oct 1;21(12):1748–77. doi: 10.1038/s44320-025-00152-y (PMC12673126; doi:10.1038/s44320-025-00152-y)
Supplement: Supplementary file 14 — Source data Fig. 5 [file 44320_2025_152_MOESM14_ESM.zip]

Archive with 18 entries (15 files):
- Figure 5/
- Figure 5/5B/
- Figure 5/5B/Thumbs.db
- Figure 5/5B/zccs373 Bioprinted HE x20.tif
- Figure 5/5B/zccs373 Bioprinted Ki67 x20.tif
- Figure 5/5B/zccs373 Bioprinted PHOX2B x20.tif
- Figure 5/5B/zccs373 Non-Bioprinted HE x20.tif
- Figure 5/5B/zccs373 Non-Bioprinted Ki67 x20.tif
- Figure 5/5B/zccs373 Non-Bioprinted PHOX2B x20.tif
- Figure 5/5C/
- Figure 5/5C/Thumbs.db
- Figure 5/5C/zccs207 Bioprinted CD99 x20.tif
- Figure 5/5C/zccs207 Bioprinted HE x20.tif
- Figure 5/5C/zccs207 Bioprinted Ki67 x20.tif
- Figure 5/5C/zccs207 Non-Bioprinted CD99 x20.tif
- Figure 5/5C/zccs207 Non-Bioprinted HE x20.tif
- Figure 5/5C/zccs207 Non-Bioprinted Ki67 x20.tif
- Figure 5/Tumour growth monitoring.xlsx
