# Supplementary material for: High-throughput 3D engineered paediatric tumour models for precision medicine
Source: Mol Syst Biol. 2025 Oct 1;21(12):1748–77. doi: 10.1038/s44320-025-00152-y (PMC12673126; doi:10.1038/s44320-025-00152-y)
Supplement: Supplementary file 14 — Source data Fig. 5 [file 44320_2025_152_MOESM14_ESM.zip › Figure 5/Tumour growth monitoring.xlsx]

## Sheet: README
This file contains tumour growth (mm3) monitored over the course of the experiment until reaching endpoint of 1000mm3. 4 mice per condition, with the exception of one animal that was excluded from the study due to external injury ('zccs373' tab, column H).

## Sheet: zccs207
	Days	Original zccs207				Bioprinted zccs207
10.11.2022	1	0	0	0	0	0	0	0	0
14.11.2022	4		144.7	222.4	168.2	148	174	216.8	203.5
18.11.2022	8		141.3	180.3	136.9	163.8	230.6	150.8	190.4
21.11.2022	11		149.4	247.5	160.6	148	140.9	205.4	167.9
24.11.2022	14		153.8	223.8	149.9	188.1	202.5	213.2	222.9
28.11.2022	18		195.3	247.5	180.9	214.2	199.6	271.5	239.8
01.12.2022	21		259.2	296.2	148.8	208.3	210.8	246.1	265.2
05.12.2022	25		265.6	268.8	163.8	253.1	249.6	260.9	268.8
08.12.2022	28	220.5	290.5	269	170.6	284	299.9	274.4	305.1
12.12.2022	32	477	345.6	237.3	180.8	284.1	463.9	295.9	324.6
15.12.2022	35	534.7	417.9	216.8	228.6	352	780.3	289	384.8
19.12.2022	39	974.1	439.6	338.7	191.6	295.7	1074.2	476.8	458.4
22.12.2022	42	1085.1	571.1	316.9	258.1	281.8		597.5	435.9
27.12.2022	47		583.8	345.6	301.4	448		806.3	414.7
30.12.2022	50		827.1	278.7	360.4	545.7		875.8	572.9
03.01.2023	54		938.6	441.4	425.9	705.6		1046.2	583.5
06.01.2023	56			439	491	645.1			720
09.01.2023	59			467.3	554.6	703.9			746.4
12.01.2023	62			582.1	962.6	792.1			868.3
17.01.2023	67			562.2		867.3			903.2
20.01.2023	70			567.1		961.7			970.4
23.01.2023	73			830.7		1189.1			1125.8
25.01.2023	75			973.9
27.01.2023	77			1079

## Sheet: zccs373
	Days	Original zccs373				Bioprinted zccs373
18.04.2023	1	0	0	0	0	0	0*	0	0
20.04.2023	3	329.3	362.4	322.8	270	284.6	0*	261.9	285.9
24.04.2023	7	340.6	334.1	329.5	279.3	285.9	0*	264.6	272.7
28.04.2023	11	363.3	344.5	391.1	292.9	295.1	0*	285.1	285.9
01.05.2023	14	373.5	329.6	446.2	361	290.5	0*	276.9	305.3
04.05.2023	17	356.3	326.4	411.8	346.6	302.7	0*	277.3	296.5
08.05.2023	21	369.8	336.2	380.5	349.8	292	0*	276.9	253.1
11.05.2023	24	366.1	329.2	378.9	340.8	278.7	0*	278.5	253.1
15.05.2023	28	369.8	368.1	427.7	377.6	278.7	0*	302.5	261.6
18.05.2023	31	433.2	323.1	409.9	377.6	300.4	0*	331.9	337.6
22.05.2023	35	396.1	387.2	387.2	447.1	310.3	0*	331.9	323.2
25.05.2023	38	418.2	468.5	397.4	516.6	334.1	0*	390.1	395.7
29.05.2023	42	396.1	387.2	387.2	404.6	310.3	0*	331.9	323.2
01.06.2023	45	418.2	468.5	397.4	395.5	334.1	0*	390.1	395.7
05.06.2023	49	434.8	502.2	389.2	398.5	355.2	0*	409.6	404.6
08.06.2023	52	517.5	591.7	470.7	398.5	398.5	0*	486.9	450.4
13.06.2023	57	559.6	409.6	554.5	469.1	419.2	0*	600.4	447.5
16.06.2023	60	767.1	527.4	822.3	666	477	0*	846.7	457.9
19.06.2023	63	722.1	563.9	819.8	622.1	538.7	0*	805.9	609.4
23.06.2023	67	831.7	444.5	765	685.9	606.9	0*	816.3	639.8
27.06.2023	71	931.7	473.2	848.7	708.5	650	0*	943.6	637.1
30.06.2023	74	1091.7	419.1	875.2	845.2	683.5	0*	1041.9	637.1
01.07.2023	75				1011.3
03.07.2023	77		423.4	956		695	0*		676.3
06.07.2023	80		499	1108.9		691.5	0*		853
10.07.2023	84		515.1			735	0*		896.9
14.07.2023	88		741.2			760	0*		968.2
16.07.2023	90								1064.6
18.07.2023	92		979.8			896.5	0*
20.07.2023	94		1014.8
21.07.2023	95					1034.3
