# Supplementary material for: High-throughput 3D engineered paediatric tumour models for precision medicine
Source: Mol Syst Biol. 2025 Oct 1;21(12):1748–77. doi: 10.1038/s44320-025-00152-y (PMC12673126; doi:10.1038/s44320-025-00152-y)
Supplement: Supplementary file 15 — Source data Fig. 6 [file 44320_2025_152_MOESM15_ESM.zip]

Archive with 6 entries (3 files):
- Figure 6/
- Figure 6/6B/
- Figure 6/6B/Figure 6B.xlsx
- Figure 6/6C-F/
- Figure 6/6C-F/Figure 6 C-F.xlsx
- Figure 6/README.txt
