# Supplementary material for: High-throughput 3D engineered paediatric tumour models for precision medicine
Source: Mol Syst Biol. 2025 Oct 1;21(12):1748–77. doi: 10.1038/s44320-025-00152-y (PMC12673126; doi:10.1038/s44320-025-00152-y)
Supplement: Supplementary file 15 — Source data Fig. 6 [file 44320_2025_152_MOESM15_ESM.zip › Figure 6/6B/Figure 6B.xlsx]

## Sheet: Fig 6B
	AUC
	NB	NB	EWS	EWS	OST	OST
Drug	zccs154	zccs373	zccs207	zccs227	zccs225	zccs265
Afuresertib	406.441	478.607	351.368	367.663	398.179	455.8
Alectinib	378.657	424.046	409.462	367.808	403.008	431
Alisertib	416.6	321.832	430.612	414.578	463.751	462.9
Alpelisib	418.47	412.574	490.421	384.485	438.126	443.11
Bleomycin sulfate	431.402	460.857	365.409	379.029	488.89	447.89
Buparlisib (BKM120)	434.542	399.217	339.527	407.688	439.445	420.4
Busulfan	466.065	486.174	430.63	454.754	490.495	440.41
Cabozantinib	385.501	483.607	384.027	432.874	462.197	474.54
Carboplatin	426.887	500	313.477	462.695	500	494.12
Carfilzomib	224.522	317.017	338.498	299.961	326.027	310.25
Ceritinib	412.708	385.412	323.98	323.26	330.206	362.26
Crenolanib	488.1	440.121	313.84	466.412	457.551	443.45
Crizotinib	443.918	426.629	88.2911	354.922	416.392	435.23
Dabrafenib	420.136	500	224.771	416.734	500	500
Dactinomycin	163.621	25.5706	498.898	104.889	143.949	169.95
Dinaciclib	276.924	339.138	124.203	271.93	329.622	239.91
Doxorubicin hydrochloride	375.288	406.252	372.78	311.519	475.678	433.07
Epirubicin hydrochloride	399.893	457.657	350.592	287.074	480.18	481.24
Fexagratinib (AZD4547)	484.494	458.223	500	449.614	457.088	451.44
Gefitinib	432.783	468.605	429.279	433.755	463.268	402.61
Gemcitabine hydrochloride	280.33	241.788	465.73	306.901	500	477.09
GENZ-644282	326.037	170.106	474.819	195.43	272.751	338.78
Irinotecan hydrochloride	471.741	405.267	500	417.326	493.545	487.3
Lapatinib	461.039	494.525	477.941	431.088	450.895	475.56
Larotrectinib sulfate	437.217	459.883	442.146	434.387	490.449	454.04
Lomustine	496.064	473.145	456.867	491.359	500	459.64
Melphalan hydrochloride	389.091	461.199	471.389	378.48	494.746	480.16
Mitomycin C	412.909	320.1	417.608	349.892	457.083	432.08
Nintedanib	457.914	457.904	378.032	433.5	435.823	462.41
Palbociclib	442.939	437.239	397.806	457.485	496.287	N/A
Panobinostat	282.636	233.478	402.098	241.639	277.728	297.64
Paxalisib (GDC-0084)	375.987	446.22	412.97	362.665	424.948	418.76
Pinometostat	423.006	484.882	447.568	464.964	486.393	447.51
PRI-724	439.634	490.003	349.216	438.06	464.6	466.04
Regorafenib	491.556	472.334	500	469.718	472.034	500
Ruxolitinib (INCB018424)	475.279	478.235	421.605	395.27	500	483.91
SN-38	290.581	151.79	459.013	146.441	344.235	380.14
Sorafenib	487.029	448.392	351.718	484.188	484.656	478.69
Talazoparib	391.344	367.915	479.245	360.179	445.007	462.28
Temozolomide	497.244	495.83	142.186	492.718	471.125	494.66
Thiotepa	500	474.622	402.417	431.4	500	451.84
Topotecan hydrochloride	326.061	319.605	294.27	314.206	428.417	409.83
Trametinib	388.027	463.026	473.258	438.636	477.006	454.99
Vemurafenib	500	484.784	250.927	475.506	479.83	488.07
Venetoclax	395.777	305.11	468.367	413.865	476	420.25
Vincristine sulfate	296.253	319.878	377.292	278.557	375.48	378.7
Volasertib	351.014	341.204	407.632	325.448	400.256	410.46
Voxtalisib	471.904	437.056	386.163	426.919	456.682	441.34
