# Supplementary material for: High-throughput 3D engineered paediatric tumour models for precision medicine
Source: Mol Syst Biol. 2025 Oct 1;21(12):1748–77. doi: 10.1038/s44320-025-00152-y (PMC12673126; doi:10.1038/s44320-025-00152-y)
Supplement: Supplementary file 15 — Source data Fig. 6 [file 44320_2025_152_MOESM15_ESM.zip › Figure 6/6C-F/Figure 6 C-F.xlsx]

## Sheet: Fig 6C-F
Fig6C		AUC T-score	Log2[IC50] T-score
zccs154	Carfilzomib (Proteosome)	-1.93	-1.93
Fig6D
zccs373	Alisertib (Cell cycle checkpoint)	-1.86	-2.04
	Venetoclax (Apoptosis)	-1.75	-1.84
	Mitomycin (Chemo)	-1.5	-1.42
	Irinotecan HCl (Chemo)	-1.4	-1.32
	Gemcitabine HCl (Chemo)	-1.2	-1.24
	GENZ-644282 (Chemo)	-1.14	-1.15
	SN-38 (Chemo)	-1.14	-1.14
Fig6E
zccs207
	Temozolomide (Chemo)	-2.04	-2.04
	Vemurafenib (MAPK)	-2.03	-2.04
	Sorafenib (Multitargeted)	-1.96	-2.04
	Dabrafenib mesylate (MAPK)	-1.89	-2.04
	Carboplatin (Chemo)	-1.88	-2.04
	Thiotepa (Chemo)	-1.48	-2.04
	Cabozantinib (RTK)	-1.21	-2.04
	Crizotinib (RTK)	-1.99	-2.03
	Crenolanib (RTK)	-1.96	-1.98
	Dinaciclib (Cell cycle)	-1.79	-1.98
	Bleomycin sulfate (Chemo)	-1.32	-1.95
	PRI-724 (Wnt)	-1.88	-1.93
	Nintedanib (RTK)	-1.88	-1.8
	Buparlisib (PI3K)	-1.85	-1.53
	Palbociclib (Cell cycle)	-1.36	-1.79
	Afuresertib (PI3K)	-1.18	-1.74
Fig6F
zccs227
	Doxorubicin HCl (Chemo)	-1.49	-1.31
	Paxalisib (PI3K)	-1.41	-1.48
	Alectinib (ALK)	-1.39	-1.44
	Alpelisib (PI3K)	-1.31	-1.16
	Vincristine (Chemo)	-1.31	-1.04
	Irinotecan HCl (Chemo)	-1.1	-1.26
	Volasertib (AURKA)	-1.25	-1.03
	SN-38 (Chemo)	-1.18	-1.18
