# Supplementary material for: High-throughput 3D engineered paediatric tumour models for precision medicine
Source: Mol Syst Biol. 2025 Oct 1;21(12):1748–77. doi: 10.1038/s44320-025-00152-y (PMC12673126; doi:10.1038/s44320-025-00152-y)
Supplement: Supplementary file 15 — Source data Fig. 6 [file 44320_2025_152_MOESM15_ESM.zip › Figure 6/README.txt]

Individual data for panels 6C, D, E, F is combined in the same source file. 
