# Supplementary material for: High-throughput 3D engineered paediatric tumour models for precision medicine
Source: Mol Syst Biol. 2025 Oct 1;21(12):1748–77. doi: 10.1038/s44320-025-00152-y (PMC12673126; doi:10.1038/s44320-025-00152-y)
Supplement: Supplementary file 16 — Figure EV1 Source Data [file 44320_2025_152_MOESM16_ESM.zip]

Archive with 10 entries (9 files):
- Supp Figure 1/
- Supp Figure 1/README.txt
- Supp Figure 1/Supp Fig 1A - zccs154.xlsx
- Supp Figure 1/Supp Fig 1A - zccs373.xlsx
- Supp Figure 1/Supp Fig 1B - zccs207.xlsx
- Supp Figure 1/Supp Fig 1B - zccs227.xlsx
- Supp Figure 1/Supp Fig 1B - zccs59.xlsx
- Supp Figure 1/Supp Fig 1C - zccs43.xlsx
- Supp Figure 1/Supp Fig1C - zccs225.xlsx
- Supp Figure 1/Supp Fig1C - zccs265.xlsx
