# Supplementary material for: High-throughput 3D engineered paediatric tumour models for precision medicine
Source: Mol Syst Biol. 2025 Oct 1;21(12):1748–77. doi: 10.1038/s44320-025-00152-y (PMC12673126; doi:10.1038/s44320-025-00152-y)
Supplement: Supplementary file 16 — Figure EV1 Source Data [file 44320_2025_152_MOESM16_ESM.zip › Supp Figure 1/Supp Fig 1A - zccs154.xlsx]

## Sheet: zccs154 - 1.1kPa
zccs154 #1
	Blank (D1)	Blank (D3)	Blank (D7)	Day 1		Day3		Day 7		Day 14
1.1kPa+FN	-0.012	-0.018	-0.007	0	0.001	0	0.005	0.127	0.195	0.323
	-0.021	-0.025	-0.014	-0.012	-0.013	-0.008	-0.004	0.139	0.146	0.42
1.1kPa+FN+CN	-0.026	-0.027	-0.017	-0.018	-0.014	-0.018	-0.008	0.136	0.114	0.254
	-0.018	-0.029	-0.016	-0.011	-0.007	-0.014	-0.014	0.074	0.119	0.436
	-0.009	-0.028	-0.01	-0.017	0.001	-0.017	-0.009	0.094	0.087	0.327
1.1kPa+FN+CN+LN	-0.022	-0.024	-0.02	-0.02	-0.007	-0.017	-0.01	0.101	0.105	0.341
	-0.023	-0.024	-0.015	-0.019	-0.007	-0.011	-0.009	0.098	0.075	0.289
	-0.019	-0.018	-0.01	-0.001	0.005	-0.012	-0.007	0.105	0.142	0.303
zccs154 #2
	Blank (D1)	Blank (D3)	Blank (D7)	Day 1	Day3		Day 7		Day 14
1.1kPa+FN	-0.009	-0.044	-0.035	-0.018	-0.022	-0.014	0.042	0.036	0.44	0.403
	-0.019	-0.049	-0.042	-0.031	-0.026	-0.019	0.04	0.05	0.343	0.464
1.1kPa+FN+CN	-0.026	-0.05	-0.043	-0.034	-0.029	-0.016	0.055	0.034	0.44	0.393
	-0.027	-0.053	-0.04	-0.034	-0.031	-0.021	0.03	0.033	0.403	0.328
	-0.023	-0.042	-0.04	-0.024	-0.027	-0.023	0.025	0.036	0.407	0.3
1.1kPa+FN+CN+LN	-0.025	-0.046	-0.043	-0.026	-0.028	-0.02	0.031	0.034	0.286	0.299
	-0.023	-0.048	-0.039	-0.026	-0.032	-0.03	0.017	0.017	0.224	0.195
	-0.027	-0.042	-0.036	-0.022	-0.03	-0.026	0.004	0.013	0.142	0.198
zccs154 #3
	Blank (D1)	Blank (D3)	Blank (D7)	Day 1	Day3		Day 7		Day 14
1.1kPa+FN	-0.034	-0.039	-0.019	-0.031	-0.024	-0.017	0.178	0.162	0.297	0.337
	-0.036	-0.049	-0.028	-0.034	-0.035	-0.027	0.059	0.11	0.311	0.343
1.1kPa+FN+CN	-0.032	-0.047	-0.023	-0.036	-0.039	-0.031	0.025	0.086	0.274	0.291
	-0.035	-0.043	-0.023	-0.039	-0.041	-0.028	0.043	0.079	0.222	0.272
	-0.039	-0.043	-0.027	-0.034	-0.032	-0.027	0.088	0.041	0.319	0.333
1.1kPa+FN+CN+LN	-0.034	-0.046	-0.024	-0.032	-0.027	-0.024	0.067	0.078	0.393	0.37
	-0.031	-0.044	-0.021	-0.03	-0.024	-0.025	0.117	0.098	0.378	0.291
	-0.034	-0.039	-0.017	-0.028	-0.021	-0.02	0.092	0.095	0.451	0.377

## Sheet: zccs154 - 3kPa
zccs154 #1
	Blank (D1)	Blank (D3)	Blank (D7)	Day 1		Day 3		Day 7		Day 14
3kPa+FN	-0.002	-0.013	-0.001	0.01	-0.005	0.011	0.01	0.125	0.153	0.401
	-0.027	-0.028	-0.012	-0.002	-0.011	-0.005	-0.003	0.1	0.09	0.412
	-0.003	-0.021	-0.014	-0.01	0.004	-0.008	-0.014	0.079	0.093	0.423
3kPa+FN+CN	-0.011	-0.021	-0.016	-0.017	0	-0.019	-0.02	0.061	0.067	0.421
	-0.014	-0.02	-0.013	-0.017	0.006	-0.015	-0.012	0.059	0.086	0.364
	-0.01	-0.007	-0.004	-0.009	0	-0.004	-0.008	0.05	0.076	0.226
3kPa+FN+CN+LN	-0.03	-0.032	-0.022	-0.016	-0.013	-0.01	-0.01	0.105	0.108	0.328
	-0.032	-0.032	-0.02	-0.017	-0.012	-0.011	-0.006	0.086	0.098	0.316
	-0.026	-0.029	-0.009	-0.014	0.005	0.002	0.003	0.077	0.138	0.354
zccs154 #2
	Blank (D1)	Blank (D3)	Blank (D7)	Day 1	Day 3		Day 7		Day 14
3kPa+FN	-0.019	-0.05	-0.028	-0.025	-0.033	-0.033	0.005	0.007	0.237	0.208
	-0.036	-0.054	-0.037	-0.037	-0.038	-0.037	-0.018	-0.013	0.107	0.065
3kPa+FN+CN	-0.036	-0.028	-0.037	-0.04	-0.036	-0.034	-0.005	0.004	0.156	0.116
	-0.024	-0.049	-0.006	-0.042	-0.041	-0.037	-0.009	-0.016	0.141	0.055
	-0.032	-0.056	-0.037	-0.037	-0.049	-0.041	-0.012	-0.014	0.144	0.044
3kPa+FN+CN+LN	-0.039	-0.055	-0.04	-0.045	-0.047	-0.045	-0.02	-0.026	0.249	0.051
	-0.037	-0.057	-0.039	-0.045	-0.048	-0.045	-0.025	-0.02	0.036	0.012
	-0.027	-0.051	-0.035	-0.039	-0.048	-0.05	-0.026	-0.017	0.033	0.022
zccs154 #3
	Blank (D1)	Blank (D3)	Blank (D7)	Day 1	Day 3		Day 7		Day 14
3kPa+FN	-0.038	-0.038	-0.021	-0.023	-0.011	-0.012	0.117	0.169	0.477	0.39
	-0.044	-0.044	-0.033	-0.03	-0.025	-0.016	0.041	0.145	0.248	0.371
3kPa+FN+CN	-0.03	-0.05	-0.027	-0.014	-0.016	-0.01	0.07	0.062	0.51	0.343
	-0.034	-0.048	-0.023	-0.02	-0.014	-0.007	0.131	0.105	0.377	0.423
	-0.033	-0.04	-0.027	-0.013	-0.012	-0.03	0.104	0.116	0.483	0.403
3kPa+FN+CN+LN	-0.041	-0.049	-0.028	-0.023	-0.034	-0.032	0.018	0.024	0.239	0.17
	-0.037	-0.048	-0.026	-0.003	-0.033	-0.032	-0.003	-0.003	0.052	0.445
	-0.041	-0.047	-0.019	-0.028	-0.03	-0.025	0.003	0.008	0.164	0.241
