# Supplementary material for: High-throughput 3D engineered paediatric tumour models for precision medicine
Source: Mol Syst Biol. 2025 Oct 1;21(12):1748–77. doi: 10.1038/s44320-025-00152-y (PMC12673126; doi:10.1038/s44320-025-00152-y)
Supplement: Supplementary file 16 — Figure EV1 Source Data [file 44320_2025_152_MOESM16_ESM.zip › Supp Figure 1/Supp Fig 1A - zccs373.xlsx]

## Sheet: zccs373 - 1.1kPa
zccs373 #1
	Blank (D1)	Blank (D3)	Blank (D7)	Day 1	Day 3		Day 7		Day 14
1.1kPa+FN+CN	0.008	0	0.001	0.013	0.054	0.059	0.193	0.218	0.394	0.418
	-0.003	-0.009	0.003	0.003	0.048	0.048	0.178	0.224	0.381	0.428
	-0.003	-0.001	0	0.005	0.041	0.054	0.175	0.19	0.397	0.42
	-0.004	-0.012	0.002	0.003	0.042	0.049	0.174	0.193	0.371	0.405
1.1kPa+FN+CN+LN	0	-0.009	0.005	0.011	0.041	0.044	0.15	0.175	0.407	0.428
	-0.004	-0.01	0.001	0.004	0.036	0.041	0.135	0.161	0.41	0.413
	-0.001	-0.012	0.001	0.007	0.036	0.039	0.168	0.142	0.424	0.428
	-0.005	-0.008	0.011	0.002	0.033	0.039	0.156	0.144	0.409	0.424
zccs373 #2
	Blank (D1)	Blank (D3)	Blank (D7)	Day 1	Day 3		Day 7		Day 14
1.1kPa+FN	-0.011	-0.005	0.009	0.023	0.101	0.105	0.231	0.235	0.426	0.407
	-0.012	-0.022	-0.007	0.015	0.076	0.086	0.198	0.225	0.399	0.4
1.1kPa+FN+CN	-0.012	-0.02	0.001	0.01	0.077	0.091	0.255	0.253	0.41	0.395
	-0.014	-0.016	0.005	0.007	0.068	0.078	0.232	0.232	0.396	0.402
	-0.017	-0.018	0.009	0.011	0.055	0.069	0.201	0.244	0.408	0.396
1.1kPa+FN+CN+LN	-0.017	-0.019	0.008	0.005	0.049	0.055	0.187	0.2	0.39	0.398
	-0.009	-0.017	0.016	0.004	0.045	0.054	0.18	0.184	0.414	0.406
	-0.016	-0.013	0.023	0.003	0.045	0.053	0.178	0.16	0.411	0.41
zccs373 #3
	Blank (D1)	Blank (D3)	Blank (D7)	Day 1	Day 3		Day 7		Day 14
1.1kPa+FN	0.012	-0.036	-0.086	0.014	0.064	0.072	0.27	0.25	0.625	0.433
	-0.007	-0.003	0.034	-0.019	0.059	0.062	0.244	0.225	0.488	0.505
1.1kPa+FN+CN	0.008	-0.005	-0.004	0.017	0.051	0.05	0.198	0.206	0.554
	0.013	-0.014	0.013	0.016	0.05	0.059	0.349	0.242	0.485	0.62
	0.003	-0.063	-0.066	-0.01	0.04	0.049	0.218	0.238	0.429	0.377
1.1kPa+FN+CN+LN	0.019	-0.053	0.004	0.015	0.037	0.051	0.19	0.179	0.54	0.453
	0.032	-0.033	0.027	0.01	0.039	0.033	0.207	0.192	0.557	0.454
	0.019	-0.005	0.037	-0.054	0.042	0.04	0.205	0.197	0.525	0.515

## Sheet: zccs373 - 3kPa
zccs373 #1
	Blank (D1)	Blank (D3)	Blank (D7)	Day 1	Day 3		Day 7		Day 14
3kPa+FN	0.013	-0.001	0.007	0.027	0.051	0.047	0.226	0.174	0.434	0.403
	0.004	-0.011	-0.002	0.015	0.032	0.037	0.171	0.188	0.413	0.427
	0.005	0	0.002	0.011	0.026	0.049	0.181	0.173	0.409	0.427
	0.006	-0.001	0.008	0.013	0.024	0.035	0.154	0.183	0.411	0.416
3kPa+FN+CN+LN	0.008	0.001	0.001	0.018	0.021	0.036	0.132	0.153	0.426	0.416
	0.004	-0.01	0.005	0.016	0.021	0.029	0.123	0.158	0.413	0.418
	0.004	-0.008	0.006	0.018	0.019	0.03	0.115	0.126	0.399	0.439
	0.01	-0.001	0.011	0.014	0.028	0.034	0.121	0.152	0.381	0.418
zccs373 #2
	Blank (D1)	Blank (D3)	Blank (D7)	Day 1	Day 3		Day 7		Day 14
3kPa+FN	-0.001	-0.003	0.002	0.023	0.08	0.089	0.186	0.18	0.407	0.408
	-0.003	-0.002	0.011	0.018	0.07	0.08	0.166	0.191	0.403	0.392
3kPa+FN+CN	-0.011	-0.011	0.006	0.008	0.043	0.061	0.179	0.192	0.406	0.407
	-0.011	-0.009	0.002	0.008	0.042	0.052	0.163	0.19	0.407	0.404
	-0.01	-0.014	0	0.012	0.037	0.059	0.18	0.199	0.416	0.405
3kPa+FN+CN+LN	-0.009	-0.012	-0.003	0.01	0.042	0.062	0.182	0.193	0.391	0.396
	-0.011	-0.008	0.004	0.005	0.044	0.053	0.191	0.2	0.413	0.4
	-0.013	-0.009	0.012	0.007	0.046	0.056	0.175	0.181	0.387	0.384
zccs373 #3
	Blank (D1)	Blank (D3)	Blank (D7)	Day 1	Day 3		Day 7		Day 14
3kPa+FN	-0.002	-0.054	0.001	0.024	0.019	0.017	0.1	0.109	0.505	0.362
	0.006	-0.001	-0.02	0.027	-0.054	0.011	0.092		0.612	0.59
3kPa+FN+CN	0.018	-0.013	-0.006	0.032	0.002	0.016	0.103	0.102	0.427	0.34
	0.02	-0.009	0.016	0.027	-0.005	0.002	0.086	0.09	0.392
	-0.006	-0.026	0.005	-0.028	-0.011	0.006		0.073	0.33	0.454
3kPa+FN+CN+LN	-0.005	-0.003	0.011	0.014	0.006	0.005	0.05	0.067	0.473	0.356
	0.016	-0.01	-0.053	0.031	-0.017	0.019	0.079	0.078	0.356	0.357
	0.021	-0.002	0.016	0.024	-0.037	-0.001		0.078	0.445	0.48
