# Supplementary material for: High-throughput 3D engineered paediatric tumour models for precision medicine
Source: Mol Syst Biol. 2025 Oct 1;21(12):1748–77. doi: 10.1038/s44320-025-00152-y (PMC12673126; doi:10.1038/s44320-025-00152-y)
Supplement: Supplementary file 16 — Figure EV1 Source Data [file 44320_2025_152_MOESM16_ESM.zip › Supp Figure 1/Supp Fig 1B - zccs207.xlsx]

## Sheet: zccs207 - 1.1kPa
zccs207 #1
	Blank (D1)	Blank (D3)	Blank (D7)	Day 1		Day 3		Day 7		Day 14
1.1kPa+FN	-0.032	-0.083	-0.002	-0.017	-0.016	0.025	0.031	0.183	0.168	0.851
	-0.044	-0.1	-0.023	-0.029	-0.019	0.006	0.017	0.152	0.155	0.82
1.1kPa+FN+CN	-0.053	-0.104	-0.024	-0.044	-0.031	-0.005	0.01	0.147	0.158	0.801
	-0.046	-0.105	-0.022	-0.042	-0.038	0.01	0.008	0.143	0.147	0.801
	-0.052	-0.105	-0.018	-0.035	-0.031	0.009	0.012	0.16	0.153	0.809
1.1kPa+FN+CN+LN	-0.046	-0.103	-0.021	-0.032	-0.03	0	0.018	0.147	0.144	0.79
	-0.044	-0.1	-0.018	-0.03	-0.026	0.007	0.003	0.144	0.144	0.742
	-0.029	-0.086	-0.004	-0.016	-0.014	0.017	0.026	0.159	0.156	0.786
zccs207 #2
	Blank (D1)	Blank (D3)	Blank (D7)	Day 1		Day 3		Day 7		Day 14
1.1kPa+FN	-0.019	-0.111	-0.074	0.016	0.02	0.077	0.096	0.355	0.321	0.991
	-0.047	-0.122	-0.094	-0.016	0.008	0.076	0.098	0.378	0.39	1.015
1.1kPa+FN+CN	-0.044	-0.157	-0.021	-0.003	0.004	0.076	0.087	0.383	0.338	0.998
	-0.045	-0.133	-0.101	-0.008	0.004	0.064	0.082	0.335	0.397	0.964
	-0.06	-0.093	-0.095	-0.024	-0.011	0.059	0.061	0.301	0.348	0.988
1.1kPa+FN+CN+LN	-0.061	-0.126	-0.092	-0.014	0.006	0.044	0.065	0.311	0.317	0.946
	-0.071	-0.115	-0.049	-0.011	-0.002	0.036	0.057	0.323	0.333	0.972
	-0.05	-0.097	-0.052	-0.005	-0.002	0.041	0.058	0.306	0.336	0.98
zccs207 #3
	Blank (D1)	Blank (D3)	Blank (D7)	Day 1		Day 3		Day 7		Day 14
1.1kPa+FN	-0.044	-0.058	-0.023	0.001	0.006	0.096	0.103	0.411	0.399	0.66	0.65
	-0.052	-0.065	-0.037	-0.004	-0.001	0.077	0.085	0.399	0.404	0.638	0.646
1.1kPa+FN+CN	-0.051	-0.074	-0.038	-0.008	-0.003	0.067	0.08	0.373	0.367	0.644	0.621
	-0.049	-0.077	-0.044	-0.005	0.004	0.073	0.087	0.399	0.402	0.625	0.626
	-0.054	-0.071	-0.023	0.001	0.007	0.08	0.096	0.4	0.405	0.613	0.642
1.1kPa+FN+CN+LN	-0.054	-0.112	-0.039	0.004	0.008	0.08	0.093	0.4	0.406	0.64	0.625
	-0.05	-0.063	-0.038	0.004	0.01	0.084	0.095	0.41	0.419	0.624	0.631
	-0.044	-0.055	-0.034	0.009	0.013	0.091	0.097	0.419	0.438	0.649	0.641

## Sheet: zccs207 - 3kPa
zccs207 #1
	Blank (D1)	Blank (D3)	Blank (D7)	Day 1		Day 3		Day 7		Day 14
3kPa+FN	-0.048	-0.09	0.011	-0.014	-0.012	0.053	0.061	0.225	0.23	0.841
	-0.061	-0.104	-0.021	-0.023	-0.007	0.057	0.064	0.24	0.233	0.789
3kPa+FN+CN	-0.058	-0.103	-0.016	-0.029	-0.013	0.049	0.061	0.236	0.24	0.743
	-0.065	-0.102	-0.02	-0.026	-0.012	0.037	0.069	0.23	0.238	0.808
	-0.06	-0.101	-0.01	-0.027	-0.011	0.051	0.054	0.218	0.234	0.793
3kPa+FN+CN+LN	-0.054	-0.099	-0.02	-0.025	-0.008	0.044	0.062	0.221	0.223	0.782
	-0.055	-0.094	-0.018	-0.02	-0.012	0.04	0.037	0.208	0.196	0.722
	-0.043	-0.087	0.002	-0.011	-0.001	0.049	0.058	0.21	0.211	0.757
zccs207 #2
	Blank (D1)	Blank (D3)	Blank (D7)	Day 1		Day 3		Day 7		Day 14
3kPa+FN	-0.026	-0.063	-0.051	0.004	0.028	0.089	0.091	0.335	0.319	0.979
	-0.038	-0.13	-0.072	-0.023	-0.007	0.058	0.064	0.327	0.301	0.981
3kPa+FN+CN	-0.051	-0.129	-0.065	-0.035	-0.003	0.068	0.063	0.327	0.317	1.005
	-0.028	-0.107	-0.075	-0.024	0.008	0.066	0.069	0.314	0.302	0.997
	-0.057	-0.086	-0.084	-0.018	0	0.072	0.093	0.337	0.334	0.974
3kPa+FN+CN+LN	-0.057	-0.104	-0.092	0	-0.02	0.067	0.075	0.305	0.342	1.012
	-0.048	-0.125	-0.104	-0.017	-0.006	0.068	0.078	0.318	0.312	0.909
	-0.062	-0.089	-0.073	-0.007	0.007	0.069	0.073	0.33	0.328	0.908
zccs207 #3
	Blank (D1)	Blank (D3)	Blank (D7)	Day 1		Day 3		Day 7		Day 14
3kPa+FN	-0.027	-0.044	-0.029	-0.02	-0.01	0.019	0.029	0.254	0.245	0.666	0.654
	-0.029	-0.063	-0.035	-0.033	-0.027	0.002	0.012	0.226	0.232	0.647	0.64
3kPa+FN+CN	-0.033	-0.071	-0.036	-0.051	-0.03	-0.004	0.011	0.227	0.214	0.63	0.633
	-0.059	-0.077	-0.035	-0.057	-0.042	-0.008	0	0.198	0.233	0.622	0.631
	-0.027	-0.047	-0.038	-0.032	-0.02	-0.021	-0.005	0.187	0.197	0.639	0.787
3kPa+FN+CN+LN	-0.033	-0.047	-0.036	-0.04	-0.029	-0.004	0.003	0.204	0.214	0.621	0.621
	-0.029	-0.051	-0.03	-0.031	-0.024	-0.008	0.004	0.207	0.192	0.647	0.637
	-0.004	-0.048	-0.023	-0.022	-0.012	0.008	0.014	0.237	0.23	0.649	0.637
