# Supplementary material for: High-throughput 3D engineered paediatric tumour models for precision medicine
Source: Mol Syst Biol. 2025 Oct 1;21(12):1748–77. doi: 10.1038/s44320-025-00152-y (PMC12673126; doi:10.1038/s44320-025-00152-y)
Supplement: Supplementary file 16 — Figure EV1 Source Data [file 44320_2025_152_MOESM16_ESM.zip › Supp Figure 1/Supp Fig 1B - zccs227.xlsx]

## Sheet: zccs227 - 1.1kPa
zccs227 #1
	Blank (D1)	Blank (D3)	Blank (D7)	Day 1	Day3	Day 7		Day 14
1.1kPa+FN	-0.04	-0.051	-0.046	0.032	0.096	0.382	0.404	0.746	0.738
	-0.051	-0.075	-0.063	0.023	0.061	0.312	0.375	0.649	0.665
1.1kPa+FN+CN	-0.055	-0.075	-0.072	0.012	0.051	0.297	0.344	0.664	0.65
	-0.048	-0.068	-0.066	0.01	0.048	0.278	0.339	0.614	0.615
	-0.056	-0.079	-0.061	0.004	0.041	0.268	0.326	0.619	0.635
1.1kPa+FN+CN+LN	-0.052	-0.077	-0.059	0.002	0.035	0.231	0.306	0.626	0.639
	-0.06	-0.077	-0.059	0.007	0.051	0.271	0.314	0.658	0.655
	-0.049	-0.066	-0.052	0.014	0.064	0.289	0.33	0.719	0.674
zccs227 #2
	Blank (D1)	Blank (D3)	Blank (D7)	Day 1	Day 3		Day 7		Day 14
1.1kPa+FN	-0.073	-0.066	-0.022	0.061	0.205	0.235	0.609	0.637	0.66	0.67
	-0.07	-0.079	-0.053	0.046	0.176	0.2	0.57	0.574	0.633	0.639
1.1kPa+FN+CN	-0.066	-0.08	-0.055	0.039	0.158	0.191	0.54	0.547	0.625	0.633
	-0.073	-0.084	-0.054	0.038	0.149	0.187	0.529	0.54	0.621	0.638
	-0.072	-0.079	-0.054	0.035	0.139	0.175	0.512	0.529	0.617	0.63
1.1kPa+FN+CN+LN	-0.072	-0.073	-0.056	0.035	0.138	0.173	0.496	0.518	0.616	0.624
	-0.065	-0.077	-0.054	0.042	0.147	0.184	0.513	0.531	0.631	0.64
	-0.067	-0.074	-0.04	0.053	0.177	0.201	0.574	0.594	0.643	0.667

## Sheet: zccs227 - 3kPa
zccs227 #1
	Blank (D1)	Blank (D3)	Blank (D7)	Day 1	Day 3	Day 7		Day 14
3kPa+FN	-0.073	-0.065	-0.049	-0.037	0.039	0.05	0.075	0.617	0.602
	-0.075	-0.076	-0.069	-0.044	0.002	0.032	0.055	0.6	0.601
3kPa+FN+CN	-0.079	-0.069	-0.07	-0.051	-0.004	0.034	0.062	0.558	0.574
	-0.079	-0.077	-0.071	-0.056	-0.017	0.027	0.05	0.535	0.537
	-0.076	-0.077	-0.071	-0.052	-0.022	0.02	0.057	0.399	0.409
3kPa+FN+CN+LN	-0.077	-0.072	-0.069	-0.051	-0.025	0.04	0.08	0.483	0.478
	-0.084	-0.087	-0.074	-0.063	-0.06	0.11	0.139	0.387	0.423
zccs227 #2
	Blank (D1)	Blank (D3)	Blank (D7)	Day 1	Day 3		Day 7		Day 14
3kPa+FN	-0.062	-0.066	-0.019	0.055	0.163	0.187	0.589	0.596	0.639	0.64
	-0.062	-0.076	-0.05	0.034	0.136	0.178	0.53	0.574	0.63	0.617
3kPa+FN+CN	-0.059	-0.075	-0.055	0.029	0.119	0.157	0.51	0.527	0.617	0.619
	-0.055	-0.075	-0.047	0.02	0.107	0.146	0.478	0.508	0.612	0.61
	-0.069	-0.075	-0.051	0.033	0.11	0.153	0.457	0.51	0.612	0.622
3kPa+FN+CN+LN	-0.067	-0.076	-0.048	0.026	0.119	0.155	0.482	0.507	0.614	0.624
	-0.065	-0.072	-0.049	0.033	0.132	0.169	0.483	0.507	0.62	0.613
	-0.073	-0.07	-0.033	0.04	0.152	0.184	0.537	0.556	0.623	0.617
