# Supplementary material for: High-throughput 3D engineered paediatric tumour models for precision medicine
Source: Mol Syst Biol. 2025 Oct 1;21(12):1748–77. doi: 10.1038/s44320-025-00152-y (PMC12673126; doi:10.1038/s44320-025-00152-y)
Supplement: Supplementary file 16 — Figure EV1 Source Data [file 44320_2025_152_MOESM16_ESM.zip › Supp Figure 1/Supp Fig 1B - zccs59.xlsx]

## Sheet: zccs59- 1.1kPa
zccs59 #1
	Blank (D1)	Blank (D3)	Blank (D7)	Day 1	Day 3		Day 7		Day 14
1.1kPa+FN	-0.07	-0.047	-0.046	0	0.096	0.133	0.189	0.161	0.327	0.301
	-0.077	-0.073	-0.057	-0.028	0.021	0.072	0.109	0.122	0.279	0.301
1.1kPa+FN+CN	-0.082	-0.072	-0.058	-0.049	-0.019	0.036	0.062	0.085	0.245	0.153
	-0.086	-0.071	-0.063	-0.05	-0.034	0.023	0.024	0.058	0.215	0.232
	-0.079	-0.079	-0.06	-0.049	-0.023	0.031	0.046	0.06	0.228	0.201
1.1kPa+FN+CN+LN	-0.077	-0.076	-0.055	-0.037	0.007	0.061	0.071	0.108	0.29	0.364
	-0.077	-0.07	-0.059	-0.018	0.045	0.088	0.094	0.13	0.21	0.492
	-0.069	-0.052	-0.044	-0.018	0.051	0.089	0.096	0.125	0.223	0.316
zccs59 #2
	Blank (D1)	Blank (D3)	Blank (D7)	Day 1	Day 3		Day 7		Day 14
1.1kPa+FN	-0.081	-0.074	-0.049	-0.013	0.07	0.1	0.391	0.442	0.76	0.752
	-0.091	-0.095	-0.074	-0.031	0.011	0.051	0.16	0.375	0.693	0.724
1.1kPa+FN+CN	-0.083	-0.096	-0.069	-0.045	-0.022	0.031	0.243	0.157	0.726	0.706
	-0.093	-0.099	-0.08	-0.061	-0.047	-0.005	0.083	0.127	0.413	0.158
	-0.096	-0.092	-0.08	-0.061	-0.046	-0.003	0.058	0.189	0.273	0.705
1.1kPa+FN+CN+LN	-0.093	-0.093	-0.072	-0.049	-0.004	0.046	0.126	0.196	0.444	0.671
	-0.083	-0.094	-0.067	-0.056	-0.006	0.039	0.124	0.213	0.697	0.714
	-0.054	-0.079	-0.051	-0.055	0.018	0.046	0.28	0.186	0.58	0.649
zccs59 #3
	Blank (D1)	Blank (D3)	Blank (D7)	Day 1	Day 3		Day 7		Day 14
1.1kPa+FN	-0.057	-0.064	-0.024	0.041	0.169	0.225	0.425	0.539	0.774	0.782
	-0.079	-0.092	-0.055	0.007	0.096	0.151	0.291	0.355	0.69	0.592
1.1kPa+FN+CN	-0.084	-0.095	-0.059	-0.005	0.063	0.141	0.286	0.324	0.717	0.707
	-0.085	-0.094	-0.066	-0.008	0.045	0.118	0.22	0.35	0.703	0.678
	-0.082	-0.092	-0.064	-0.012	0.031	0.102	0.2	0.383	0.665	0.646
1.1kPa+FN+CN+LN	-0.084	-0.091	-0.064	-0.011	0.027	0.101	0.273	0.266	0.513	0.504
	-0.084	-0.071	-0.053	-0.012	0.043	0.1	0.204	0.323	0.687	0.67
	-0.08	-0.075	-0.043	0.002	0.095	0.141	0.321	0.327	0.659	0.748

## Sheet: zccs59 3kPa
zccs59 #1
	Blank (D1)	Blank (D3)	Blank (D7)	Day 1	Day 3		Day 7		Day 14
3kPa+FN	-0.065	-0.052	-0.051	-0.007	0.092	0.128	0.127	0.142	0.358	0.237
	-0.073	-0.066	-0.065	-0.027	0.037	0.071	0.083	0.098	0.31	0.333
3kPa+FN+CN	-0.076	-0.077	-0.064	-0.026	0.007	0.056	0.063	0.107	0.217	0.376
	-0.075	-0.082	-0.067	-0.031	-0.007	0.04	0.068	0.097	0.207	0.258
	-0.071	-0.077	-0.065	-0.029	-0.004	0.052	0.043	0.079	0.268	0.223
3kPa+FN+CN+LN	-0.069	-0.08	-0.059	-0.034	0.002	0.046	0.054	0.081	0.281	0.147
	-0.076	-0.065	-0.061	-0.033	0.013	0.054	0.055	0.12	0.332	0.362
	-0.071	-0.052	-0.05	-0.018	0.052	0.088	0.087	0.112	0.345	0.335
zccs59 #2
	Blank (D1)	Blank (D3)	Blank (D7)	Day 1	Day 3		Day 7		Day 14
3kPa+FN	-0.071	-0.071	-0.032	-0.002	0.09	0.121	0.256	0.4	0.777	0.75
	-0.084	-0.091	-0.062	-0.016	0.031	0.068	0.192	0.24	0.571	0.7
3kPa+FN+CN	-0.084	-0.094	-0.062	-0.034	0.005	0.047	0.188	0.218	0.523	0.462
	-0.088	-0.096	-0.066	-0.039	-0.003	0.037	0.134	0.158	0.685	0.704
	-0.085	-0.085	-0.071	-0.04	-0.006	0.036	0.178	0.177	0.499	0.718
3kPa+FN+CN+LN	-0.082	-0.091	-0.074	-0.04	-0.015	0.032	0.136	0.224	0.603	0.713
	-0.081	-0.088	-0.064	-0.04	-0.002	0.031	0.18	0.248	0.615	0.469
	-0.076	-0.078	-0.04	-0.03	0.02	0.063	0.181	0.174	0.711	0.682
zccs59 #3
	Blank (D1)	Blank (D3)	Blank (D7)	Day 1	Day 3		Day 7		Day 14
3kPa+FN	-0.061	-0.062	-0.037	0.01	0.122	0.168	0.333	0.416	0.719	0.724
	-0.082	-0.089	-0.058	-0.011	0.057	0.107	0.214	0.303	0.693	0.469
3kPa+FN+CN	-0.086	-0.091	-0.062	-0.016	0.034	0.098	0.193	0.26	0.742	0.703
	-0.086	-0.09	-0.061	-0.022	0.02	0.092	0.217	0.359	0.706	0.623
	-0.085	-0.087	-0.064	-0.032	0.004	0.08	0.25	0.265	0.575	0.66
3kPa+FN+CN+LN	-0.084	-0.088	-0.065	-0.037	0.012	0.082	0.183	0.247	0.669	0.547
	-0.082	-0.083	-0.056	-0.037	0.022	0.089	0.218	0.281	0.706	0.568
	-0.073	-0.07	-0.045	-0.022	0.079	0.125	0.249	0.304	0.581	0.55
