# Supplementary material for: High-throughput 3D engineered paediatric tumour models for precision medicine
Source: Mol Syst Biol. 2025 Oct 1;21(12):1748–77. doi: 10.1038/s44320-025-00152-y (PMC12673126; doi:10.1038/s44320-025-00152-y)
Supplement: Supplementary file 16 — Figure EV1 Source Data [file 44320_2025_152_MOESM16_ESM.zip › Supp Figure 1/Supp Fig 1C - zccs43.xlsx]

## Sheet: zccs43 - 1.1kPa
zccs43 #1
	Blank (D1)	Blank (D3)	Blank (D7)	Day 1		Day 3		Day 7		Day 14
1.1kPa+FN	-0.067	-0.09	-0.072	0.005	0.008	-0.008	0.005	0.115	0.118	0.438
	-0.087	-0.109	-0.087	-0.01	-0.006	-0.022	0.001	0.096	0.108	0.483
1.1kPa+FN+CN	-0.099	-0.106	-0.088	-0.029	-0.024	-0.039	-0.028	0.05	0.073	0.409
	-0.104	-0.103	-0.095	-0.045	-0.03	-0.048	-0.023	0.038	0.042	0.448
	-0.094	-0.102	-0.078	-0.04	-0.022	-0.049	-0.027	0.068	0.053	0.426
1.1kPa+FN+CN+LN	-0.095	-0.099	-0.09	-0.037	-0.028	-0.047	-0.022	0.033	0.032	0.396
	-0.104	-0.108	-0.086	-0.052	-0.033	-0.049	-0.041	0.013	0.031	0.591
	-0.093	-0.101	-0.082	-0.041	-0.028	-0.054	-0.042	0.011	0.017	0.251
zccs43 #2
	Blank (D1)	Blank (D3)	Blank (D7)	Day 1		Day 3		Day 7		Day 14
1.1kPa+FN	-0.053	-0.066	-0.053	0.003	0.014	0.001	0.01	0.108	0.231	0.621
	-0.062	-0.116	-0.074	-0.006	-0.012	-0.031	-0.02	0.05	0.086	0.49
1.1kPa+FN+CN	-0.071	-0.121	-0.082	-0.018	-0.015	-0.018	-0.005	0.053	0.108	0.493
	-0.072	-0.122	-0.065	-0.012	-0.011	-0.018	0	0.082	0.101	0.413
	-0.065	-0.118	-0.078	-0.01	-0.003	-0.029	-0.015	0.11	0.139	0.553
1.1kPa+FN+CN+LN	-0.064	-0.12	-0.081	-0.016	-0.016	-0.029	-0.018	0.079	0.092	0.398
	-0.063	-0.113	-0.072	-0.001	-0.007	-0.022	-0.009	0.051	0.115	0.344
	-0.055	-0.103	-0.052	-0.009	-0.003	-0.01	-0.013	0.078	0.107	0.436
zccs43 #3
	Blank (D1)	Blank (D3)	Blank (D7)	Day 1	Day 3		Day 7		Day 14
1.1kPa+FN	-0.064	-0.061	-0.034	-0.019	-0.023	-0.011	0.112	0.095	0.433	0.551
	-0.058	-0.075	-0.061	-0.035	-0.04	-0.026	0.106	0.041	0.577	0.377
1.1kPa+FN+CN	-0.043	-0.078	-0.06	-0.035	-0.051	-0.038	0.031	0.049	0.332	0.294
	-0.043	-0.079	-0.062	-0.041	-0.051	-0.042	-0.004	0.015	0.334	0.685
	0.005	-0.076	-0.063	-0.045	-0.059	-0.042	0.033	0.024	0.428	0.568
1.1kPa+FN+CN+LN	-0.074	-0.077	-0.058	-0.05	-0.056	-0.044	-0.01	0.009	0.382	0.339
	-0.07	-0.07	-0.056	-0.046	-0.056	-0.047	-0.003	0.033	0.265	0.124
	-0.066	-0.057	-0.027	-0.043	-0.042	-0.035	0.025	0.074	0.221	0.275

## Sheet: zccs43 - 3kPa
zccs43 #1
	Blank (D1)	Blank (D3)	Blank (D7)	Day 1		Day3		Day 7		Day 14
3kPa+FN	-0.067	-0.065	-0.025	0.012	0.021	0.005	0.021	0.087	0.076	0.26
	-0.086	-0.087	-0.044	-0.013	0.004	-0.015	-0.008	0.062	0.066	0.301
3kPa+FN+CN	-0.02	-0.088	-0.045	-0.006	0.003	-0.015	0.006	0.076	0.061	0.379
	-0.097	-0.094	-0.061	-0.006	-0.006	-0.009	0.002	0.044	0.071	0.368
	-0.092	-0.102	-0.035	-0.022	0.002	-0.026	-0.004	0.039	0.102	0.414
3kPa+FN+CN+LN	-0.092	-0.099	-0.03	-0.024	0.007	-0.016	-0.007	0.053	0.041	0.204
	-0.088	-0.103	-0.035	-0.046	-0.025	-0.046	-0.031	0.017	-0.006	0.301
	-0.079	-0.093	-0.026	-0.023	-0.022	-0.037	-0.023	0.039	0.002	0.192
zccs43 #2
	Blank (D1)	Blank (D3)	Blank (D7)	Day 1		Day3		Day 7		Day 14
3kPa+FN	-0.061	-0.083	-0.062	0.013	0.02	0.014	0.017	0.111	0.228	0.458
	-0.078	-0.118	-0.075	-0.013	-0.003	-0.011	-0.009	0.088	0.101	0.592
3kPa+FN+CN	-0.082	-0.106	-0.079	-0.025	-0.005	-0.012	0.003	0.085	0.119	0.6
	-0.078	-0.122	-0.086	-0.018	-0.009	-0.012	-0.001	0.181	0.129	0.597
	-0.081	-0.126	-0.078	-0.016	-0.002	-0.002	0	0.097	0.127	0.401
3kPa+FN+CN+LN	-0.059	-0.13	-0.079	-0.019	-0.01	-0.009	-0.005	0.123	0.116	0.447
	-0.055	-0.124	-0.064	-0.022	-0.011	-0.027	-0.009	0.1	0.078	0.597
	-0.071	-0.096	-0.077	-0.003	0.002	-0.013	-0.009	0.084	0.127	0.451
zccs43 #3
	Blank (D1)	Blank (D3)	Blank (D7)	Day 1	Day3		Day 7		Day 14
3kPa+FN	-0.071	-0.064	-0.036	0.013	-0.004	0.008	0.139	0.145	0.787	0.648
	-0.075	-0.082	-0.061	-0.007	-0.023	-0.025	0.087	0.166	0.785	0.621
3kPa+FN+CN	-0.074	-0.085	-0.063	-0.015	-0.038	-0.026	0.03	0.047	0.782	0.669
	-0.078	-0.075	-0.063	-0.025	-0.041	-0.026	0.025	0.038	0.591	0.546
	-0.072	-0.077	-0.063	-0.025	-0.045	-0.034	0.036	0.056	0.52	0.384
3kPa+FN+CN+LN	-0.077	-0.077	-0.06	-0.028	-0.04	-0.033	0.041	0.045	0.405	0.619
	-0.071	-0.074	-0.054	-0.023	-0.039	-0.029	0.07	0.099	0.494	0.763
	-0.071	-0.065	-0.037	-0.022	-0.027	-0.013	0.105	0.111	0.499	0.594
