# Supplementary material for: High-throughput 3D engineered paediatric tumour models for precision medicine
Source: Mol Syst Biol. 2025 Oct 1;21(12):1748–77. doi: 10.1038/s44320-025-00152-y (PMC12673126; doi:10.1038/s44320-025-00152-y)
Supplement: Supplementary file 16 — Figure EV1 Source Data [file 44320_2025_152_MOESM16_ESM.zip › Supp Figure 1/Supp Fig1C - zccs225.xlsx]

## Sheet: zccs225 - 1.1kPa
zccs225 #1
	Blank (D1)	Blank (D3)	Blank (D7)	Day 1		Day3		Day 7		Day 14
1.1kPa+FN	-0.046	-0.05	-0.03	0.07	0.079	0.08	0.088	0.169	0.173	0.37
	-0.061	-0.066	-0.057	0.048	0.073	0.072	0.066	0.16	0.164	0.493
1.1kPa+FN+CN	-0.066	-0.067	-0.054	0.038	0.059	0.052	0.07	0.148	0.149	0.333
	-0.056	-0.067	-0.052	0.029	0.048	0.039	0.052	0.133	0.135	0.313
	-0.067	-0.06	-0.054	0.019	0.037	0.024	0.027	0.112	0.099	0.232
1.1kPa+FN+CN+LN	-0.07	-0.059	-0.054	0.013	0.03	0.02	0.028	0.09	0.091	0.231
	-0.06	-0.063	-0.047	0.01	0.024	0.018	0.025	0.106	0.092	0.241
	-0.056	-0.058	-0.043	0.013	0.017	0.025	0.025	0.082	0.1	0.322
zccs225 #2
	Blank (D1)	Blank (D3)	Blank (D7)	Day 1	Day3		Day 7		Day 14
1.1kPa+FN	-0.07	-0.062	-0.044	-0.032	-0.01	-0.006	0.086	0.075	0.81	0.566
	-0.078	-0.079	-0.073	-0.036	-0.03	-0.017	0.052	0.063	0.518	0.705
1.1kPa+FN+CN	-0.08	-0.08	-0.071	-0.039	-0.032	-0.013	0.046	0.046	0.664	0.322
	-0.079	-0.077	-0.068	-0.038	-0.04	-0.024	0.041	0.068	0.597	0.603
	-0.081	-0.082	-0.064	-0.03	-0.035	-0.029	0.044	0.062	0.632	0.478
1.1kPa+FN+CN+LN	-0.079	-0.083	-0.067	-0.036	-0.041	-0.027	0.041	0.042	0.581	0.692
	-0.074	-0.079	-0.066	-0.044	-0.041	-0.03	0.049	0.069	0.69	0.376
	-0.023	-0.062	-0.046	-0.04	-0.032	-0.025	0.058	0.045	0.518	0.369
zccs225 #3
	Blank (D1)	Blank (D3)	Blank (D7)	Day 1	Day3		Day 7		Day 14
1.1kPa+FN	-0.072	-0.061	-0.046	0.065	0.154	0.168	0.407	0.399	0.72	0.713
	-0.081	-0.073	-0.072	0.048	0.122	0.156	0.37	0.398	0.69	0.703
1.1kPa+FN+CN	-0.078	-0.075	-0.072	0.04	0.109	0.128	0.327	0.356	0.711	0.713
	-0.079	-0.077	-0.069	0.03	0.079	0.119	0.289	0.318	0.622	0.701
	-0.078	-0.076	-0.07	0.025	0.071	0.097	0.273	0.291	0.731	0.696
1.1kPa+FN+CN+LN	-0.079	-0.074	-0.07	0.013	0.075	0.096	0.258	0.273	0.674	0.707
	-0.077	-0.07	-0.073	0.002	0.054	0.069	0.231	0.249	0.668	0.716
	-0.068	-0.057	-0.041	0.002	0.051	0.066	0.222	0.244	0.594	0.705

## Sheet: zccs225 - 3kPa
zccs225 #1
	Blank (D1)	Blank (D3)	Blank (D7)	Day 1		Day 3		Day 7		Day 14
3kPa+FN	-0.039	-0.055	-0.047	0.071	0.08	0.068	0.07	0.151	0.155	0.316
	-0.057	-0.064	-0.055	0.04	0.06	0.05	0.064	0.131	0.141	0.289
3kPa+FN+CN	-0.052	-0.067	-0.055	0.045	0.066	0.059	0.066	0.136	0.141	0.296
	-0.053	-0.066	-0.056	0.042	0.06	0.055	0.064	0.133	0.136	0.28
	-0.054	-0.066	-0.055	0.042	0.057	0.049	0.059	0.127	0.135	0.304
3kPa+FN+CN+LN	-0.056	-0.064	-0.055	0.045	0.051	0.056	0.068	0.162	0.154	0.307
	-0.055	-0.062	-0.053	0.033	0.037	0.042	0.049	0.128	0.121	0.281
	-0.056	-0.053	-0.044	0.021	0.031	0.035	0.042	0.115	0.113	0.376
zccs225 #2
	Blank (D1)	Blank (D3)	Blank (D7)	Day 1	Day 3		Day 7		Day 14
3kPa+FN	-0.078	-0.068	-0.036	-0.05	-0.033	-0.026	0.051	0.032	0.675	0.68
	-0.085	-0.082	-0.065	-0.051	-0.047	-0.039	0.007	0.028	0.478	0.485
3kPa+FN+CN	-0.085	-0.088	-0.064	-0.049	-0.05	-0.043	0.003	0.007	0.555	0.406
	-0.082	-0.09	-0.064	-0.054	-0.047	-0.05	-0.009	-0.009	0.353	0.224
	-0.081	-0.075	-0.062	-0.051	-0.063	-0.048	-0.018	0	0.168	0.181
3kPa+FN+CN+LN	-0.079	-0.074	-0.065	-0.06	-0.07	-0.056	-0.015	-0.023	0.165	0.347
	-0.079	-0.077	-0.06	-0.065	-0.069	-0.065	-0.025	-0.021	0.263	0.235
	-0.071	-0.064	-0.04	-0.062	-0.064	-0.058	-0.011	-0.003	0.154	0.165
zccs225 #3
	Blank (D1)	Blank (D3)	Blank (D7)	Day 1	Day 3		Day 7		Day 14
3kPa+FN	-0.073	-0.056	-0.028	0.03	0.114	0.118	0.283	0.309	0.74	0.611
	-0.084	-0.079	-0.072	0.023	0.084	0.113	0.266	0.313	0.719	0.723
3kPa+FN+CN	-0.08	-0.075	-0.069	0.011	0.071	0.099	0.262	0.297	0.712	0.702
	-0.079	-0.08	-0.068	0.013	0.055	0.082	0.242	0.242	0.665	0.712
	-0.079	-0.073	-0.066	0.009	0.043	0.073	0.219	0.26	0.665	0.688
3kPa+FN+CN+LN	-0.086	-0.081	-0.072	-0.002	0.038	0.054	0.186	0.22	0.618	0.64
	-0.08	-0.069	-0.066	-0.012	0.03	0.054	0.173	0.195	0.674	0.632
	-0.068	-0.061	-0.038	-0.012	0.03	0.046	0.166	0.194	0.514	0.475
