# Supplementary material for: High-throughput 3D engineered paediatric tumour models for precision medicine
Source: Mol Syst Biol. 2025 Oct 1;21(12):1748–77. doi: 10.1038/s44320-025-00152-y (PMC12673126; doi:10.1038/s44320-025-00152-y)
Supplement: Supplementary file 16 — Figure EV1 Source Data [file 44320_2025_152_MOESM16_ESM.zip › Supp Figure 1/Supp Fig1C - zccs265.xlsx]

## Sheet: zccs265 - 1.1kPa
zccs265 #1
	Blank (D1)	Blank (D3)	Blank (D7)	Day 1	Day3		Day 7		Day 14
1.1kPa+FN	0.007	-0.034	0.023	0.177	0.16	0.185	0.296	0.358	0.744	0.715
	-0.003	-0.05	-0.002	0.131	0.118	0.133	0.244	0.268	0.596	0.702
1.1kPa+FN+CN	-0.004	-0.05	-0.01	0.114	0.091	0.122	0.237	0.254	0.525	0.578
	-0.002	-0.052	-0.014	0.115	0.084	0.114	0.228	0.223	0.439	0.606
	0.001	-0.05	-0.002	0.112	0.088	0.118	0.216	0.22	0.65	0.646
1.1kPa+FN+CN+LN	0.004	-0.043	-0.012	0.034	0.014	0.026	0.1	0.117	0.408	0.299
	0.012	-0.02	0.006	0.061	0.059	0.071	0.149	0.165	0.695	0.365
zccs265 #2
	Blank (D1)	Blank (D3)	Blank (D7)	Day 1	Day3		Day 7		Day 14
1.1kPa+FN	-0.04	-0.034	-0.007	0.098	0.094	0.108	0.331	0.287	0.935	0.919
	-0.043	-0.037	-0.014	0.077	0.079	0.1	0.203	0.234	0.902	0.858
1.1kPa+FN+CN	-0.04	-0.043	-0.014	0.053	0.053	0.081	0.179	0.22	0.732	0.786
	-0.041	-0.043	-0.017	0.047	0.046	0.066	0.188	0.218	0.749	0.934
	-0.042	-0.044	-0.015	0.046	0.042	0.057	0.192	0.193	0.741	0.99
1.1kPa+FN+CN+LN	-0.041	-0.035	-0.014	0.053	0.055	0.075	0.202	0.253	0.626	0.616
	-0.036	-0.041	-0.014	0.053	0.043	0.07	0.226	0.199	0.838	0.808
	-0.036	-0.032	-0.015	0.056	0.052	0.062	0.18	0.209	0.71	0.772
zccs265 #3
	Blank (D1)	Blank (D3)	Blank (D7)	Day 1	Day3		Day 7		Day 14
1.1kPa+FN	-0.026	-0.022	0.011	0.099	0.107	0.121	0.299	0.326	0.475	0.417
	-0.036	-0.039	-0.017	0.075	0.098	0.101	0.282	0.274	0.486	0.43
1.1kPa+FN+CN	-0.021	-0.036	-0.009	0.082	0.082	0.096	0.24	0.239	0.474	0.46
	-0.029	-0.038	-0.02	0.081	0.092	0.106	0.243	0.248	0.488	0.485
	-0.041	-0.037	-0.033	0.072	0.074	0.086	0.25	0.245	0.416	0.408
1.1kPa+FN+CN+LN	-0.033	-0.032	-0.019	0.075	0.078	0.09	0.202	0.206	0.591	0.332
	-0.036	-0.04	-0.007	0.06	0.063	0.076	0.162	0.205	0.314	0.3
	-0.023	-0.025	0.005	0.052	0.051	0.061	0.129	0.175	0.27	0.258

## Sheet: zccs265 - 3kPa
zccs265 #1
	Blank (D1)	Blank (D3)	Blank (D7)	Day 1	Day 3		Day 7		Day 14
3kPa+FN	-0.004	-0.028	0.02	0.164	0.143	0.166	0.306	0.291	0.632	0.752
	-0.008	-0.046	-0.016	0.152	0.123	0.146	0.258	0.236	0.583	0.727
3kPa+FN+CN	-0.007	-0.043	-0.012	0.137	0.104	0.137	0.258	0.241	0.683	0.508
	-0.007	-0.045	-0.013	0.128	0.094	0.115	0.237	0.238	0.599	0.747
	-0.007	-0.044	0.002	0.116	0.075	0.109	0.235	0.238	0.604	0.591
3kPa+FN+CN+LN	-0.004	-0.04	-0.003	0.114	0.082	0.104	0.237	0.236	0.482	0.519
	-0.005	-0.042	-0.004	0.124	0.097	0.117	0.241	0.261	0.579	0.55
	0.001	-0.03	0.017	0.141	0.132	0.148	0.266	0.287	0.746	0.716
zccs265 #2
	Blank (D1)	Blank (D3)	Blank (D7)	Day 1	Day 3		Day 7		Day 14
3kPa+FN	-0.038	-0.043	-0.002	0.119	0.103	0.116	0.291	0.259	0.787	0.943
	-0.041	-0.034	-0.017	0.092	0.087	0.098	0.224	0.25	0.77	0.868
3kPa+FN+CN	-0.037	-0.042	-0.02	0.058	0.059	0.082	0.174	0.241	0.77	0.781
	-0.039	-0.041	-0.022	0.056	0.061	0.077	0.202	0.196	0.892	0.969
	-0.039	-0.047	-0.011	0.052	0.048	0.09	0.183	0.21	0.958	0.73
3kPa+FN+CN+LN	-0.04	-0.032	-0.02	0.061	0.049	0.094	0.178	0.204	0.651	0.767
	-0.038	-0.039	-0.015	0.066	0.051	0.069	0.162	0.167	0.654	0.573
	-0.035	-0.033	-0.004	0.084	0.073	0.085	0.217	0.209	0.92	0.924
zccs265 #3
	Blank (D1)	Blank (D3)	Blank (D7)	Day 1	Day 3		Day 7		Day 14
3kPa+FN	-0.015	-0.005	0.02	0.123	0.125	0.149	0.362	0.345	0.581	0.621
	-0.023	-0.034	-0.017	0.115	0.087	0.121	0.3	0.304	0.567	0.526
3kPa+FN+CN	-0.006	-0.015	-0.015	0.095	0.073	0.118	0.29	0.292	0.583	0.574
	-0.015	-0.031	-0.02	0.07	0.06	0.102	0.261	0.274	0.489	0.497
	-0.037	-0.062	-0.03	0.063	0.046	0.086	0.237	0.27	0.539	0.486
3kPa+FN+CN+LN	-0.021	-0.036	-0.005	0.048	0.035	0.079	0.19	0.228	0.512	0.448
	-0.017	-0.031	0.026	0.058	0.038	0.074	0.207	0.238	0.437	0.483
	-0.017	-0.017	0.043	0.06	0.054	0.084	0.232	0.237	0.466	0.493
