# Supplementary material for: High-throughput 3D engineered paediatric tumour models for precision medicine
Source: Mol Syst Biol. 2025 Oct 1;21(12):1748–77. doi: 10.1038/s44320-025-00152-y (PMC12673126; doi:10.1038/s44320-025-00152-y)
Supplement: Supplementary file 17 — Figure EV4 Source Data [file 44320_2025_152_MOESM17_ESM.zip]

Archive with 3 entries (2 files):
- Supp Figure 4/
- Supp Figure 4/README.txt
- Supp Figure 4/Supp Fig S4 A-E.xlsx
