# Supplementary material for: High-throughput 3D engineered paediatric tumour models for precision medicine
Source: Mol Syst Biol. 2025 Oct 1;21(12):1748–77. doi: 10.1038/s44320-025-00152-y (PMC12673126; doi:10.1038/s44320-025-00152-y)
Supplement: Supplementary file 17 — Figure EV4 Source Data [file 44320_2025_152_MOESM17_ESM.zip › Supp Figure 4/Supp Fig S4 A-E.xlsx]

## Sheet: Fig S4 A-E
	%Ki-67 positive cells
	PDX	Tumorouid
FigS4A	55	70
zccs373	59	59
	65	55
	61
FigS4B	42	49
zccs207	38	47
	38	47
	43
FigS4C	32	36
zccs225	27	27
	20	21
	Non-bioprinted	Bioprinted
FigS4D	55	61
zccs373	59	61
	65	68
	61
FigS4E	42	34
zccs207	38	45
	38	37
	43	39
