# Supplementary material for: High-throughput 3D engineered paediatric tumour models for precision medicine
Source: Mol Syst Biol. 2025 Oct 1;21(12):1748–77. doi: 10.1038/s44320-025-00152-y (PMC12673126; doi:10.1038/s44320-025-00152-y)
Supplement: Supplementary file 18 — Figure EV5 Source Data [file 44320_2025_152_MOESM18_ESM.zip › Supp Figure 5/Supp Fig S5 D.xlsx]

## Sheet: Fig S5D
	Log2IC50
	NB	NB	EWS	EWS	OST	OST
Drug	zccs154	zccs373	zccs207	zccs227	zccs225	zccs265
Afuresertib	2.32193	2.32193	-1.6071	0.141289	2.26508	2.32193
Alectinib	0.461633	0.41297	2.32193	-0.65821	1.43433	2.32193
Alisertib	2.32193	-2.1552	2.32193	2.32193	2.32193	2.32193
Alpelisib	0.608691	0.00850921	2.32193	-0.633498	0.11477	2.04963
Bleomycin sulfate	1.32858	2.32193	-1.03003	2.32193	2.32193	2.32193
Buparlisib (BKM120)	0.92546	-0.431113	-1.62986	-0.632871	0.497683	-0.268817
Busulfan	2.32193	2.32193	2.32193	2.32193	2.32193	2.32193
Cabozantinib	2.32193	2.32193	-1.00464	2.32193	2.21466	2.32193
Carboplatin	2.32193	2.32193	-3.34927	2.32193	2.32193	2.32193
Carfilzomib	-4.52458	-2.91452	-2.85594	-3.41599	-3.22544	-3.05889
Ceritinib	-0.847624	-0.618321	-2.46796	-2.45547	-2.17022	-0.971431
Crenolanib	2.32193	1.12111	-2.47195	2.28653	2.17652	1.77821
Crizotinib	-0.0987823	-0.229414	-9.15159	-0.710331	0.375174	0.62293
Dabrafenib	2.32193	2.32193	-5.44008	2.32193	2.32193	2.32193
Dactinomycin	-6.91062	-10.9658	2.32193	2.32193	-8.15701	-6.64386
Dinaciclib	-3.48973	-2.90567	-9.05218	-3.89115	-2.90729	-4.32193
Doxorubicin hydrochloride	2.17673	-0.622571	1.45922	-1.51078	2.32193	NA
Epirubicin hydrochloride	2.32193	1.95627	-2.64917	-0.860724	2.32193	2.32193
Fexagratinib (AZD4547)	2.32193	2.32193	2.32193	1.6053	2.16023	1.57531
Gefitinib	2.32193	2.32193	0.567199	2.32193	2.32193	2.32193
Gemcitabine hydrochloride	-3.42411	-5.42552	2.32193	-3.70295	2.32193	2.32193
GENZ-644282	-1.9106	-7.05248	2.32193	-6.23669	-4.05372	-1.59946
Irinotecan hydrochloride	2.32193	-0.618934	2.32193	-0.519778	2.32193	2.32193
Lapatinib	2.32193	2.32193	2.32193	2.32193	1.42938	2.32193
Larotrectinib sulfate	2.32193	2.32193	1.28037	2.32193	2.32193	2.32193
Lomustine	2.32193	2.32193	2.32193	2.32193	2.32193	2.32193
Melphalan hydrochloride	2.32193	2.0704	2.32193	2.32193	2.32193	2.32193
Mitomycin C	0.0212553	-2.91654	2.32193	-1.63802	2.15352	0.176323
Nintedanib	0.837623	2.32193	-1.52117	0.979818	1.14069	2.32193
Palbociclib	2.32193	2.32193	-0.0942132	2.32193	2.32193	NA
Panobinostat	-3.55923	-5.22279	2.32193	-3.98704	-3.6317	-3.32193
Paxalisib (GDC-0084)	-0.0702401	0.901725	-0.586464	-1.4267	-0.253313	-0.415037
Pinometostat	2.32193	2.32193	1.72383	2.32193	2.32193	2.32193
PRI-724	2.32193	2.32193	-1.58724	1.0474	2.24998	2.32193
Regorafenib	2.32193	2.32193	2.32193	2.32193	2.32193	2.32193
Ruxolitinib (INCB018424)	2.32193	2.32193	2.32193	2.32193	2.32193	2.32193
SN-38	-1.99275	-7.86769	2.32193	-8.0409	-3.12434	-0.494109
Sorafenib	2.32193	2.32193	-1.39783	2.32193	2.32193	2.32193
Talazoparib	2.32193	-0.914004	2.32193	0.0318666	2.32193	2.32193
Temozolomide	2.32193	2.32193	-8.00442	2.32193	2.32193	2.32193
Thiotepa	2.32193	2.32193	-0.216733	2.32193	2.32193	2.32193
Topotecan hydrochloride	0.191805	-3.55738	-3.9458	-3.68356	0.528398	2.32193
Trametinib	2.32193	2.32193	2.32193	2.32193	2.32193	2.32193
Vemurafenib	2.32193	2.32193	-4.0045	2.32193	2.32193	2.32193
Venetoclax	2.32193	-3.47904	2.32193	2.32193	2.32193	-0.268817
Vincristine sulfate	-3.21013	-3.18215	0.892127	-3.8141	2.32193	2.32193
Volasertib	-1.37966	-2.4356	2.32193	-2.59924	-0.00860279	2.32193
Voxtalisib	2.32193	2.32193	2.32193	-0.319881	1.91848	1.86394
