# Supplementary material for: High-throughput 3D engineered paediatric tumour models for precision medicine
Source: Mol Syst Biol. 2025 Oct 1;21(12):1748–77. doi: 10.1038/s44320-025-00152-y (PMC12673126; doi:10.1038/s44320-025-00152-y)
Supplement: Supplementary file 18 — Figure EV5 Source Data [file 44320_2025_152_MOESM18_ESM.zip › Supp Figure 5/Supp Fig S5 A-C.xlsx]

## Sheet: Figure 5A
	zccs373
Drug_Name	Log2[IC50]
	ZERO	Bioprinted
Thiotepa	2.32	2.32
Temozolomide	2.32	2.32
Busulfan	2.32	2.32
Lomustine	2.32	2.32
Gemcitabine hydrochloride	-7.92	-5.13
Mitomycin C	-3.87	-1.65
Carboplatin	2.32	2.32
Gefitinib	2.32	2.32
Crizotinib	-0.48	2.27
Topotecan hydrochloride	-3.58	-2.3
Sorafenib	2.32	2.32
Vemurafenib	2.32	2.32
Doxorubicin hydrochloride	-0.53	2.2
Lapatinib	2.32	2.32
Irinotecan hydrochloride	-0.01	1.21
Vincristine sulfate	-4.5	-3.04
Actinomycin D	-10.97	-10.3
Bleomycin sulfate	-0.22	2.32
Carfilzomib	-4.84	-2.21
Melphalan	2.14	2.32
Regorafenib	2.32	2.32
Cabozantinib	2.32	2.32
Epirubicin hydrochloride	2.32	2.32
Trametinib	2.32	2.32
Dabrafenib	1.94	2.24
Ruxolitinib	2.32	2.32
Venetoclax	-3.8	-3.83
GENZ-644282	-7.74	-6.73
Palbociclib	2.32	2.32
Ceritinib	-0.91	-0.82
Alisertib	-3.21	-2.29
Buparlisib	-0.8	-0.53
Crenolanib	1.09	1.97
Dinaciclib	-5.82	-5.85
Pinometostat	2.32	2.32
Afuresertib	2.32	2.32
Talazoparib	-3.47	-1.25
Panobinostat	-4.59	-4.13
Volasertib	-4.8	-4.27
Alectinib	-0.1	2.04
Voxtalisib	2.32	2.32
Alpelisib	2.32	2.32
Nintedanib	2.32	2.32
PRI-724	2.32	2.32
AZD4547	2.32	2.32
SN-38	-9.31	-7.65
Paxalisib	-0.34	2.32
Larotrectinib sulfate	2.32	2.32

## Sheet: Figure 5B
	zccs207
Drug_Name	Log2[IC50]
	ZERO	Bioprinted
Thiotepa	2.32	2.32
Temozolomide	2.32	2.32
Busulfan	2.32	2.32
Lomustine	2.32	2.32
Gemcitabine hydrochloride	-6.68	-4.18
Mitomycin C	-1.31	-1.8
Carboplatin	2.32	2.32
Gefitinib	2.32	2.32
Crizotinib	0.35	2.32
Topotecan hydrochloride	-2.58	-3.33
Sorafenib	2.32	2.32
Vemurafenib	2.32	2.32
Doxorubicin hydrochloride	1.75	1.51
Lapatinib	2.32	2.32
Irinotecan hydrochloride	-4.66	-1.69
Vincristine sulfate	-3.89	-1.61
Actinomycin D	-8.57	-7.6
Bleomycin sulfate	2.32	2.32
Carfilzomib	-4.16	-3.83
Melphalan	2.32	2.32
Regorafenib	2.32	2.32
Cabozantinib	2.32	2.32
Epirubicin hydrochloride	2.32	2.32
Trametinib	2.32	2.32
Dabrafenib	2.32	2.32
Ruxolitinib	2.32	2.32
Venetoclax	2.32	2.32
GENZ-644282	-7.78	-8.2
Palbociclib	2.32	2.32
Ceritinib	-1.01	-0.96
Alisertib	2.32	2.32
Buparlisib	-0.18	2.2
Crenolanib	2.2	2.32
Dinaciclib	-4.31	-3.97
Pinometostat	2.32	2.32
Afuresertib	2.32	2.32
Talazoparib	-3.12	-2.57
Panobinostat	-2.54	-2.82
Volasertib	-5.95	-3.97
Alectinib	2.32	2.32
Voxtalisib	2.32	1.72
Alpelisib	2.32	2.32
Nintedanib	2.32	2.32
PRI-724	2.32	2.32
AZD4547	2.32	2.32
SN-38	-10.06	-8.69
Paxalisib	0.38	0.5
Larotrectinib sulfate	2.32	2.32

## Sheet: Figure 5C
	zccs225
Drug_Name	Log2[IC50]
	ZERO	Bioprinted
Thiotepa	2.32	2.32
Lomustine	2.32	2.32
Carboplatin	2.32	2.32
Gefitinib	2.32	2.32
Topotecan hydrochloride	0.38	-0.46
Melphalan	2.32	2.32
Regorafenib	2.32	2.32
Epirubicin hydrochloride	2.32	2.32
Ceritinib	-1.52	-1.09
Buparlisib	0.11	0.18
Dinaciclib	-6.28	-5.67
Panobinostat	-3.55	-3.89
Volasertib	-3.41	-2.89
Voxtalisib	1.88	1.98
Nintedanib	1.22	0.87
PRI-724	1.85	2.32
AZD4547	2.26	2.32
SN-38	-3.56	-2.35
Paxalisib	-0.19	-0.05
Larotrectinib sulfate	2.32	2.32
