# Supplementary material for: High-throughput 3D engineered paediatric tumour models for precision medicine
Source: Mol Syst Biol. 2025 Oct 1;21(12):1748–77. doi: 10.1038/s44320-025-00152-y (PMC12673126; doi:10.1038/s44320-025-00152-y)
Supplement: Supplementary file 19 — Figure EV6 Source Data [file 44320_2025_152_MOESM19_ESM.zip]

Archive with 10 entries (8 files):
- Supp Figure 6/
- Supp Figure 6/Supp Fig 6A - zccs1035.xlsx
- Supp Figure 6/Supp Fig 6C - zccs1035 Drug Response.xlsx
- Supp Figure 6/Supp Fig 6D - zccs486.xlsx
- Supp Figure 6/Supp Fig 6F/
- Supp Figure 6/Supp Fig 6F/Thumbs.db
- Supp Figure 6/Supp Fig 6F/zccs486 CD99 x60.tif
- Supp Figure 6/Supp Fig 6F/zccs486 HE x60.tif
- Supp Figure 6/Supp Fig 6F/zccs486 Ki67 x60.tif
- Supp Figure 6/Supp Fig 6F/zccs486 NKX2.2 x60.tif
