# Supplementary material for: High-throughput 3D engineered paediatric tumour models for precision medicine
Source: Mol Syst Biol. 2025 Oct 1;21(12):1748–77. doi: 10.1038/s44320-025-00152-y (PMC12673126; doi:10.1038/s44320-025-00152-y)
Supplement: Supplementary file 19 — Figure EV6 Source Data [file 44320_2025_152_MOESM19_ESM.zip › Supp Figure 6/Supp Fig 6A - zccs1035.xlsx]

## Sheet: Sheet1
Day 1 zccs1035 1.1kPa+FN+CN+LN
	Blank	Wells
	-0.03419	-0.02138
	-0.03161	-0.01907
	-0.02112	-0.01234
Day 3 zccs1035 1.1kPa+FN+CN+LN
	Blank	Wells
	-0.07716	-0.0167
	-0.106	-0.04744
	-0.09212	-0.01435
Day 7 zccs1035 1.1kPa+FN+CN+LN
	Blank	Wells
	-0.04016	0.01341
	-0.02467	0.000547
	-0.002054	0.01149
Day14 zccs1035 1.1kPa+FN+CN+LN
	Blank	Wells
	-0.0534	0.3832
	-0.05071	0.6891
	-0.05116	0.3806
Day21 zccs1035 1.1kPa+FN+CN+LN
	Blank	Wells
	-0.05958	0.4342
	-0.05817	0.5348
	-0.05637	0.5269
