# Supplementary material for: High-throughput 3D engineered paediatric tumour models for precision medicine
Source: Mol Syst Biol. 2025 Oct 1;21(12):1748–77. doi: 10.1038/s44320-025-00152-y (PMC12673126; doi:10.1038/s44320-025-00152-y)
Supplement: Supplementary file 19 — Figure EV6 Source Data [file 44320_2025_152_MOESM19_ESM.zip › Supp Figure 6/Supp Fig 6C - zccs1035 Drug Response.xlsx]

## Sheet: Sheet1
DMSO	0.1nM Alisterib	1nM Alisterib	100nM Alisterib	Benzethonium Chloride (100uM)
20651560	31855640	16451720	6628920	130880
18518960	21350760	13097080	14173920	440760
		19590800	4480360	281000
