# Supplementary material for: High-throughput 3D engineered paediatric tumour models for precision medicine
Source: Mol Syst Biol. 2025 Oct 1;21(12):1748–77. doi: 10.1038/s44320-025-00152-y (PMC12673126; doi:10.1038/s44320-025-00152-y)
Supplement: Supplementary file 19 — Figure EV6 Source Data [file 44320_2025_152_MOESM19_ESM.zip › Supp Figure 6/Supp Fig 6D - zccs486.xlsx]

## Sheet: Sheet1
Day 1 zccs486 1.1kPa+FN+CN+LN
	Blank	Wells
	-0.02272	-0.03722	-0.02748
	-0.04383	-0.0476	-0.04139
	-0.04497	-0.04569	-0.04208
		-0.05536	-0.03422
		-0.05584	-0.02626
		-0.04778	-0.04923
		-0.05267	-0.03367
Day 3 zccs486 1.1kPa+FN+CN+LN
	Blank	Wells
	-0.05899	-0.08799	-0.02602
	-0.06351	-0.06736	-0.04605
	-0.05978	-0.05657	-0.04446
		-0.04405	-0.0476
		-0.04859	-0.05822
		-0.06102	-0.05707
		-0.06011	-0.05299
Day 7 zccs486 1.1kPa+FN+CN+LN
	Blank	Wells
	-0.01684	-0.04352	-0.01634
	-0.02301	-0.02214	-0.0313
	-0.02939	-0.0357	-0.02949
		-0.02811	-0.02934
		-0.03051	-0.04157
		-0.03747	-0.03504
		-0.0336	-0.03758
Day 14 zccs486 1.1kPa+FN+CN+LN
	Blank	Wells
	0.01358	-0.05334	-0.02184
	0.002853	-0.03315	-0.03299
	0.009129	-0.01578	-0.03088
		-0.03338	-0.02489
		-0.02144	-0.01774
		-0.02225	-0.01808
		-0.01203	-0.01747
Day 21 zccs486 1.1kPa+FN+CN+LN
	Blank	Wells
	0.01719	0.02075	0.02963
	0.000432	0.001927	0.0252
	0.000699	0.01281	0.02104
		0.01718	0.0107
		0.014	0.002931
		0.004217	0.0417
		0.02158	0.01875
Day 28 zccs486 1.1kPa+FN+CN+LN
	Blank	Wells
	-0.03465	-0.03844	-0.02462
	-0.04842	-0.008858	0.008057
	-0.05282	0.002464	-0.03651
		-0.02138	0.01511
		-0.02109	0.05152
		0.05274	-0.01083
		-0.02122	0.001147
Day 35 zccs486 1.1kPa+FN+CN+LN
	Blank	Wells
	-0.0476	-0.02039	-0.03489
	-0.0465	-0.03724	-0.03612
	-0.05393	-0.03753	0.06882
		-0.03466	0.1989
		-0.03754	-0.03119
		-0.03119	-0.02716
		-0.00597	0.1349
Day 42 zccs486 1.1kPa+FN+CN+LN
	Blank	Wells
	-0.04775	-0.01166	0.09546
	-0.05156	-0.04237	0.0742
	-0.04846	-0.05033	0.001119
		0.002488	-0.04257
		0.01084	0.03236
		0.01977	0.3071
		-0.04586	0.1221
Day 49 zccs486 1.1kPa+FN+CN+LN
	Blank	Wells
	-0.0484	-0.0143	-0.04715
	-0.04489	0.07028	-0.02128
	-0.05505	0.2304	-0.0516
		-0.05855	0.02594
		0.4227	-0.02298
		0.05964	0.05329
		0.2539	0.07729
Day 56 zccs486 1.1kPa+FN+CN+LN
	Blank	Wells
	-0.08062	0.6204	0.5013
	-0.06488	0.097	0.1833
	-0.04897	0.1759	-0.08092
		0.599	0.256
		-0.02613	0.3457
		0.495	-0.03556
Day 63 zccs486 1.1kPa+FN+CN+LN
	Blank	Wells
	-0.04544	0.2565	0.02907
	-0.05689	0.1426	0.2355
	-0.06997	0.05649	0.4844
		0.4736	0.3859
		0.2841	0.5823
		0.5132	0.3124
		0.2974	0.513
Day 70 zccs486 1.1kPa+FN+CN+LN
	Blank	Wells
	-0.04323	0.1515	0.4111
	-0.04304	0.2218	0.2443
	-0.02978	0.1109	0.3456
		0.3545	0.4135
		0.3909	0.2327
		0.1499	0.446
		0.06249	0.4634
